# Supplementary material for: Direct observation of translational activation by a ribonucleoprotein granule
Source: Nat Cell Biol. 2024 Jul 4;26(8):1322–35. doi: 10.1038/s41556-024-01452-5 (PMC11321996; doi:10.1038/s41556-024-01452-5)
Supplement: Supplementary file 4 — Supplementary Table 1. Genotypes of the experimental flies. The methods and reagents used in detection. Supplementary Table 2. Construct generation: Primers and gBlocks used in cloning. Supplementary Table 3. Sequence of smFISH probes. Supplementary Table 4. Abdominal segment number of embryos from suntag-nanos/+ and homozygous suntag-nanos females. [file 41556_2024_1452_MOESM4_ESM.xlsx]

## Sheet: Supplementary table 1
Table 1. Genotypes of the experimental flies. The methods and reagents used in detection.
Figures (ED refers to extended Data)	Genotypes of female flies for embryo collection (‘+’ represents a wildtype chromosome or balancer chromosome)	Detection	Source of fly lines
1B, 1C, 1D	vasa-mApple/+; suntag-nanos, scFv-msGFP2/+	suntag-Quasar670 smFISH	Vasa-mApple:DGRC #118617 (Nakamura Lab, Ref 46), scFv-msGFP2: Lagha Lab (Ref 45), suntag-nanos: this study
1E, ED_3A	Vasa-mApple/+; suntag-nanos, Matɑ-GAL4VP16/UAS-mcherry-RNAi	suntag-Quasar670 smFISH, rabbit anti-GCN4, anti-rabbit-AlexaFluor488	UAS-mcherry-RNAi (BDSC #35785), Matɑ-GAL4VP16 (BDSC #7063)
1E, ED_3A	Vasa-mApple/+; suntag-nanos, Matɑ-GAL4VP16/UAS-osk-RNAi	suntag-Quasar670 smFISH, rabbit anti-GCN4, anti-rabbit-AlexaFluor488	UAS-osk-RNAi (BDSC #36903)
1F (top), ED_3B	Vasa-mApple/+; UAS-osk-bcd 3'UTR/Matɑ-GAL4VP16	Rat anti-Oskar (Lasko Lab), anti-Rat-AlexaFluor488, nanos-Quasar670 smFISH	UAS-osk-bcd 3'UTR: this study
1F (bottom), 1G	Matɑ-GAL4VP16/+; suntag-nanos, scFv-msGFP2/UAS-osk-bcd3'UTR	suntag-Quasar670 smFISH
ED_1B top	suntag-nanos/scFv-sfGFP	suntag-Quasar670 smFISH	scFv-sfGFP: Lagha Lab (Ref 42)
ED_1B bottom	suntag-nanos/scFv-msGFP2	suntag-Quasar670 smFISH
ED_1D	vasa-mApple/+; suntag-nanos, scFv-msGFP2/+	suntag-Quasar670 smFISH
ED_2B	vasa-mApple/+; suntag-nanos/+	suntag-Quasar670 smFISH, rabbit anti-GCN4, anti-rabbit-AlexaFluor488
ED_2D right	vasa-mApple/+; suntag-nanos, scFv-msGFP2/+	suntag-Quasar670 smFISH
ED_2D left	vasa-mApple/+; suntag-nanos/+	suntag-Quasar670 smFISH, rabbit anti-GCN4, anti-rabbit-AlexaFluor488
2B, 2E	vasa-mApple/+; suntag-nanos, scFv-msGFP2/+	suntag-Quasar670 smFISH
3A, 3B	vasa-mApple/+; suntag-nanos, scFv-msGFP2/+
3C, 3D	vasa-mApple/+; suntag-nanos, scFv-msGFP2/ Df(3R)DlSP	suntag-Quasar670 smFISH	Df(3R)DlSP: nanos deficiency, Lehmann Lab
3E, 3F	vasa-mApple/+; suntag-nanos, scFv-msGFP2/ Df(3R)DlSP	nanos 3’UTR Quasar670 smFISH
3G, 3H, 3I, 4F, 4G, 4H	Oskar-GFP	nanos 3’UTR Quasar670	Oskar-GFP CRISPR line from Graydon Gonsalvez
		nanos 5’ Atto565
		smFISH
4A, 4B, 4C, 4E	vasa-mApple/+; suntag-nanos, scFv-msGFP2/+	suntag-Quasar670 smFISH
ED_4C, ED_4D	vasa-mApple/+; suntag-nanos, scFv-msGFP2/+	suntag-Quasar670 smFISH
ED_4F	Vasa-GFP	osk-CALFluor590 smFISH	Vasa-GFP: DGRC #118616 (Nakamura Lab, Ref 46)
4I, 4J	Vasa-GFP	rabbit anti-RPS6, anti-rabbit-Alexa Fluor 568
4K, 4I	vasa-mApple/+; suntag-nanos, scFv-msGFP2/+	suntag-Quasar670 smFISH
5A, ED_5B middle, ED_6A	Vasa-mApple, Matɑ-GAL4VP16/+; UAS-nanos-suntag-SREmut/+	suntag-Quasar670 smFISH, rabbit anti-GCN4, anti-rabbit-AlexaFluor488	Matɑ-GAL4VP16: BDSC #7062, UAS-nanos-suntag-SREmut: this study
ED_5B top	Vasa-mApple, Matɑ-GAL4VP16/+; UAS-nanos-suntag/+	suntag-Quasar670 smFISH, rabbit anti-GCN4, anti-rabbit-AlexaFluor488	UAS-nanos-suntag, UAS-nanos-suntag-tub 3'UTR: this study
ED_5B bottom	Vasa-mApple, Matɑ-GAL4VP16/+; UAS-nanos-suntag-tub3'UTR/+	suntag-Quasar670 smFISH, rabbit anti-GCN4, anti-rabbit-AlexaFluor488
5C	Vasa-mCherry/+;; eIF4G-GFP/+		Vasa-mCherry: DGRC #118618, eIF4G-GFP: DGRC #109700
5D	Vasa-mCherry/PABP-YFP		PABP-YFP: DGRC #115560
5F, 5H	vasa-mApple/+; suntag-nanos, scFv-msGFP2/+
5G	Matɑ-GAL4/Vasa-mApple; UAS-nanos-suntag-SREmut/scFv-msGFP2		Matɑ-GAL4: Lehmann Lab (Ref 96)
ED_7A	Vasa-mApple/+; Smaug-GFP/+		Smaug-GFP: VDRC #v318210
ED_7B	Vasa-mApple/ ME31B-GFP		ME31B-GFP: BDSC #51530
ED_8A	Cup-YFP/+; Vasa-mCherry/+		Cup-YFP: DGRC #115161
ED_8B	Vasa-mApple	rabbit anti-CCR4 (Elmar Wahle), anti-rabbit-AlexaFluor647
ED_8C	Vasa-mApple	rabbit anti-NOT3 (Elmar Wahle), anti-rabbit-AlexaFluor647
6C left	VasaGFP/+; UAS-osk-bcd3'UTR/Matɑ-GAL4VP16	rat anti-Oskar, anti-rat-AlexaFluor555
6C right	VasaGFP/+; UAS-oskNQmut-bcd3'UTR/Matɑ-GAL4VP16	rat anti-Oskar, anti-rat-AlexaFluor555	UAS-oskNQmut-bcd3'UTR: this study
ED_9B top	VasaGFP/+; UAS-osk-bcd3'UTR/Matɑ-GAL4VP16	nanos-CALFluor590
		smFISH
ED_9B bottom	VasaGFP/+; UAS-oskNQmut-bcd3'UTR/Matɑ-GAL4VP16	nanos-CALFluor590
		smFISH
ED_9C top	Vasa-mApple/+; UAS-osk-bcd3'UTR/Matɑ-GAL4VP16
ED_9C bottom	Vasa-mApple/+; UAS-oskNQmut-bcd3'UTR/Matɑ-GAL4VP16
6D top	Vasa-mApple/Matɑ-GAL4VP16; UAS-osk-bcd3'UTR/Smaug-GFP
6D bottom	Vasa-mApple/Matɑ-GAL4VP16; UAS-oskNQmut-bcd3'UTR/Smaug-GFP
6F top, 6G 1st set	Vasa-mApple/+; UAS-osk-bcd3'UTR/suntag-nanos, Matɑ-GAL4VP16	suntag-Quasar670 smFISH, rabbit anti-GCN4, anti-rabbit-AlexaFluor488
6F bottom, 6G 2nd set	Vasa-mApple/+; UAS-oskNQmut-bcd3'UTR/suntag-nanos, Matɑ-GAL4VP16	suntag-Quasar670 smFISH, rabbit anti-GCN4, anti-rabbit-AlexaFluor488
6G 3rd set	Vasa-mApple/+; UAS-osk-bcd3'UTR/UAS-suntag-nanos-SREmut, Matɑ-GAL4VP16	suntag-Quasar670 smFISH, rabbit anti-GCN4, anti-rabbit-AlexaFluor488
6G 4th set	Vasa-mApple/+; UAS-oskNQmut-bcd3'UTR/UAS-suntag-nanos-SREmut, Matɑ-GAL4VP16	suntag-Quasar670 smFISH, rabbit anti-GCN4, anti-rabbit-AlexaFluor488
6H	UAS-osk-bcd3'UTR/Matɑ-GAL4VP16
6H	UAS-oskNQmut-bcd3'UTR/Matɑ-GAL4VP16

## Sheet: Supplementary table 2
Table 2: Construct generation: Primers and gBlocks used in cloning.
name of constructs	fragment	primers (F:forward; R: reverse)
pScarless-nanos-suntag	pScarless vector	F: CGATGGGGAACACGAAGCGATC
		R: GGGGAACCCAGACGCTGAGTAC
	left homology arm	F: GTACTCAGCGTCTGGGTTCCCCCACGTGAAGAGACAGGCGCG
		R: GGCGAAAATTCGGGTCGAAAGTTACGGTTATCGC
	SunTag	F: CTTTCGACCCGAATTTTCGCCATGGGCGCCATCATACACGC
		R: CCCTCCAAGTTGCTGCGGAACATTGACCGGTGCGGCCGCTG
	Nanos part	F: ATGTTCCGCAGCAACTTGGAGGG
		R: GTCACAATATGATTATCTTTCTAGGGTTAACGACGTCATATTCGCCATTTCTTCTTACCTGCTGC
	PiggyBac inverted repeat and DsRed	F: CCCTAGAAAGATAATCATATTGTGACGTACGTTAAAG
		R: TTAACCCTAGAAAGATAGTCTGCGTAAAATTGACG
	right homology arm	F: ACGCAGACTATCTTTCTAGGGTTAAAACAGAATAGCCAAAAACAGTGCGCG
		R: GATCGCTTCGTGTTCCCCATCGCACAAAAGACGCAGTGGCGGC
pCFD3-dU6-nos-gRNA1		R: cgacgttaaattgaaaataggtctatatatacgaactgag
		F: ATAACCGTAACTTTCGACCgttttagagctagaaatagcaagttaaaataaggct
pCFD3-dU6-nos-gRNA2		R: cgacgttaaattgaaaataggtctatatatacgaactgag
		F: TAAGAAGAAATGGCGAATAgttttagagctagaaatagcaagttaaaataaggct
UAS-suntag-nanos	UASz vector	R: TTGCTTGTTTGAATTGAATTGTCGCTCC
		F: CGGAAAGCGTTCGGGTGCTGTAAAGTCTAGAGGGCCCGCG
	nanos 5'UTR	F: GGAGCGACAATTCAATTCAAACAAGCAAAAAATTCCTGGAATTGCCGTACGCTTC
		R: GCGCCCATGGTGGCTAGCGGCGAAAATCCGGGTCGAAAGT
	SunTag:	F: GCTAGCCACCATGGGCGC
		R: CCCTCCAAGTTGCTGCGGAACATTGACCGGTGCGGCCGCTG
	Nanos CDS + 3'UTR:	F: ATGTTCCGCAGCAACTTGGAGGG
		R: CAGCACCCGAACGCTTTCCG
UAS-suntag-nanos-SREmut	UAS-suntag-nanos vector:	R: AGCCTCTGCTCCAGAGCTGG
		F: GCGCGTTCGATTTTAAAGAGATTTAGAGCG
	gBlock:	CCAGCTCTGGAGCAGAGGCTgTcGCAGCTTTTGCAGCGTTTATATAACATGAAATATATATACGCATTCC
		GATCAAAGCTGGGTTAACCAGATAGATAGATAGTAACGTTTAAATAGCGCgTcGCGCGTTCGATTTTAA
		AGAGATTTAGAGCG
UAS-suntag-nanos-tub3'UTR	UAS-suntag-nanos vector:	R: CTAAACCTTCATCTGTTGCTTGTAGTAAC
		F: GACGAAAGGGCCTCGTGATACG
	tub3'UTR	F: GTTACTACAAGCAACAGATGAAGGTTTAGGCGTCACGCCACTTCAACG
		R: CGTATCACGAGGCCCTTTCGTCCTTATTTCTGACAACACTGAATCTGGCCG
UAS-osk-bcd3'UTR	UASz vector	R: GGGATCCTTTGATTTTTTTTTTTAAGTTGCGGC
		F: GACGAAAGGGCCTCGTGATACG
	Oskar:	F: GCCGCAACTTAAAAAAAAAAATCAAAGGATCCCATGGCCGCAGTCACAAGTGAATTCC
		R: ATACTCCAGACTCGTTTCAATAACTTGCAG
	bcd3'UTR	F: CTGCAAGTTATTGAAACGAGTCTGGAGTATTAACCTGGATGAGAGGCGTGTTAGAGA
		R: CGTATCACGAGGCCCTTTCGTCCGCCTGGTAGTTAGTCACAATTTACCC
UAS-oskNQmut-bcd3'UTR	gBlock	CGGAGCTCCGTCCCTGGAGggaATACCACGAGCACCTCCACGCTACTGGAAGggTCCCTTCAAACGG
		AGGGCTCTGTCCggaCTGggtACCAGCCCGAGGACCGTGCCCAAGATAACGGATGAAAAGACCAAG
		GATATCGCCACCAGGCCGGTTTCGCTGCATggAATGGCCggTGAGGCAGCGGAGTCGggaTGGTGCT
		ACggGGATggTTGGAAGCATCTCggaggTTTCTACggGggAGCCAGCGTAggTGCGCCAAAAATGCCA
		GTACCCATCggtATCTACAGCCCCGATGCCCCAGAGGAACCAATCggTTTGGCTCCACCTGGaCATgg
		GCCAAGCTGCAGAACCggAAGCggtAAAACCGAACCGACTGAAggtCGCCATTTGGGtATCTTTGTG
		CATCCATTTggtGGtATGggCATAATGAAGAGACGCCACGAAATGACG
	vector	F: CATAATGAAGAGACGCCACGAAATGACG
		R: CTCCAGGGACGGAGCTCCG

## Sheet: Supplementary table 3
Supplementary Table 3: Sequence of smFISH probes.
	suntag-Quasar670	nanos 3'UTR-Quasar670	Nanos 5’ probe-Atto565
Sequences	aaagttcttctcctccagaa	atataaacgctgcaaaagctgc	GTACGGCAATTCCAGGAATT
	ccacttcgttctcaagatga	tttgatcggaatgcgtatatat	CAACTTGAAACAACTGCGAA
	gccagaacctttcttaagac	tctatctatctggttaacccag	AAAATCGTATGTCCCTTA
	ttgaaagcagttcttctcca	caggcgctatttaaacgttact	AAATCGTGACGCAGAGGC
	ctcattttccaggtggtaat	aatctctttaaaatcgaacgcg	ACTAAACTCGCTTTTGGG
	aatttttgctcagcaactcc	aagatctataggcacgggataa	CTGAAGTATTCGCGATACTTC
	ttctttagtcgtgctacttc	tgatcgttcgttgtctatacta	CCCAAAAACCAAGCACAG
	tttcgagagtaactcctcac	ttcttgaattattgacttggat	CGCACTCTACTTTCCACAAA
	ccacttcgttttcgagatga	caaaattagtttccctttcaca	GGGTCGAAAGTTACGGTTA
	gataatagctcttctccaga	acgatattgtaagtcttcttta	TGCGGAACATGGCGAAAA
	tcattttcgaggtggtagtt	gccacgacgattgaacaagtat	CGCCACTGCCCTCCAAGT
	acttcccttttttaagcgtg	ttcggattgtaagatatttcta	GGGGGATTTGCAACACCTAC
	tcttggatagtagctcttca	cagaccaattccattcatcaac	AATCTTTCCAGACTGAGCC
	ctacctcgttctcaagatga	tttacgaaatgaaggcgaccag	GCAGAAAAGTTATCCTGCAA
	tagttcttcgagagcagttc	atatatcgaaatttttcggccg	GCCCTCCTCTGGCGTGAA
	gatcccttttttaatcgagc	attcaaagtgttcctttttcaa	TCCTGCAGGCCCAGAATGT
	tgaaagtagttcctcaccac	aatgatacgattgacagttcga	CCCACTGGTATCCAAATACA
	cttcgttttcgaggtggtaa	tcctttagcaagatttaaattt	TCAAAGTGGCCGACGAGT
	ccctgaacctttctttaatc	cgacgaaagtgttccttgctat	TCAGGGGTCACCGGCGTAA
	tactcagtaattcttcaccc	attttacaatgaatgcgtagcc	GACTGCGCAGACGTCGAC
	ctacctcattttccagatga	agtgcggaatgtcaaaatttaa	GCCAGAAAAGGGAAGTGCG
	tttcgatagcaactcttcgc	atactcttcgcttatctatcaa	AATTGGCGGTGGCTGCGC
	tttttgagcctagcaacttc	gtgttgaaatgaatacttgcga	ACTGTCGCTGCATAAGGA
	agtggtagtttttcgagagc	aattatataatgctggcggttg	TGGAGCAGCAAGTGGTAG
	tttgctcaataactcctcgc	tcagaatatgtgtacacatttt	ATGGCCAGTTGCTGCTGC
	cgcgacttcgttctctaaat	tcgagccattgaatttttcatt	ATGCAGCCAGCGCCAATTGG
	ttcgataagagttcttcgcc	tgtaaccatttctttatttggc	TTTGCTGGTGACTCGCAC
	ctcattttcgaggtggtagt
	agtggtagttcttgctcaag
	attcttgctgagcaattcct
	cgacttcgttctccaaatga
	tttactcaacaattcctccc
	cgacttcattttccaagtgg
	ttgctcaataactcttcgcc
	ttcgttctccaagtggtaat
	agttcttcgataagagctcc
	gcgacttcattctctaagtg
	agtggtagttcttgctcaag
	ttagatagtaactcttcccc
	cctcgttctcgagatgataa
	gatagttcttcgacaggagt
	cctttttaagtcttgcaacc
	ttcttactgagtagttcctc
	accctgaacctttctttaat
	cttttgagagcagttcttca
	ttcccttttttaaacgtgca
	tttcgacagaagttcctcac
	taagtcgggctacttcattc

## Sheet: Supplementary table 4
Table S4: Abdominal segment number of embryos from suntag-nanos/+ and homozygous suntag-nanos females.
maternal genotype	abdominal segment number
	0	1 to 3	4 to 6	7 or 8	total n
suntag-nanos/TM3, Sb	0	0	3	97	100
suntag-nanos/suntag-nanos	56	38	1	0	95
