# Supplementary material for: Direct observation of translational activation by a ribonucleoprotein granule
Source: Nat Cell Biol. 2024 Jul 4;26(8):1322–35. doi: 10.1038/s41556-024-01452-5 (PMC11321996; doi:10.1038/s41556-024-01452-5)
Supplement: Supplementary file 10 — Source data for Supplementary Fig. 1. Quantification of suntag-nanos RNA clustering. [file 41556_2024_1452_MOESM10_ESM.xlsx]

## Sheet: Sheet1
number of RNA in a smFISH spot	embryo1	embryo2	embryo3	embryo4
1	87.5246	88.7358	92.0482	94.2399
2	11.9501	11.1444	7.8387	5.67345
3	0.525279	0.119832	0.113058	0.0866176
4	0	0	0	0
5	0	0	0	0
6	0	0	0	0
