# Supplementary material for: Direct observation of translational activation by a ribonucleoprotein granule
Source: Nat Cell Biol. 2024 Jul 4;26(8):1322–35. doi: 10.1038/s41556-024-01452-5 (PMC11321996; doi:10.1038/s41556-024-01452-5)
Supplement: Supplementary file 11 — Numerical source data for all main figures and extended data [file 41556_2024_1452_MOESM11_ESM.xlsx]

## Sheet: fig. 1d
Translation percentage
Germplasm	Soma
40.2	0.85
37.8	1.64
49	1.31
34.8	0.25
35.7
34.6
39.2

## Sheet: fig. 1e
Translation rate (percentage)
mCherry-KD_Soma	mCherr-KD_germplasm	osk-KD_Soma	osk-KD_posterior
6.9	54.8	0.9	1.9
2	28.2	0.2	0.5
4.4	43.8	0.9	1.9
2.9	32.5	1.4	4
3	47.9	0.5	1.5

## Sheet: fig. 1g
Translation rate (percentage)
Posterior	Soma	Anterior
46.8	7.8	60.2
55.1	10.7	57.6
48.8	6.6	49.3
48.5	10.7	60.3
47.6	13	45.5
57.3	3.4	47.5
59.2		60.8

## Sheet: Fig2c
St2-10 Nurse cell	St10-12 Oocyte_Soma	St10-12 Oocyte_Germplasm	St14 Oocyte_Soma	St14 Oocyte_Germplasm	Embryo_Soma	Embryo_Germplasm
35.9469	6.08466	7.17557	0.174749	9.61621	1.6	37.2
26.8657	6.23501	5.72687	1.23023	11.8824	1.3	46.2
25.3846	10.978	9.89583	0.369686	0.846561	1.7	33.8
35.2679	6.34921	3.84615	0	5.55556	1.7	30.3
			0.714286	6.40342	2.3	33.5
					1.2	38.7

## Sheet: fig3b
x	y	t	mole
13	31	0	vasa
18	21	30	vasa
22	31	60	vasa
24	33	90	vasa
26	38	120	vasa
28	36	150	vasa
26	36	180	vasa
25	33	210	vasa
27	35	240	vasa
24	37	270	vasa
20	41	300	vasa
27	41	330	vasa
29	37	360	vasa
29	41	390	vasa
23	35	420	vasa
8	30	0	scfv
11	24	30	scfv
22	25	60	scfv
24	27	90	scfv
22	31	120	scfv
24	33	150	scfv
21	34	180	scfv
20	34	210	scfv
19	34	240	scfv
23	33	270	scfv
23	37	300	scfv
24	37	330	scfv
31	34	360	scfv
27	40	390	scfv
25	34	420	scfv
35	29	0	vasa2
34	26	30	vasa2
42	35	60	vasa2
40	37	90	vasa2
44	36	120	vasa2
46	35	150	vasa2
44	38	180	vasa2
42	39	210	vasa2
45	40	240	vasa2
48	42	270	vasa2
46	46	300	vasa2
46	43	330	vasa2
52	43	360	vasa2
54	43	390	vasa2
52	41	420	vasa2
39	24	0	scfv2
30	29	30	scfv2
46	33	60	scfv2
46	36	90	scfv2
49	37	120	scfv2
41	34	150	scfv2
49	39	180	scfv2
44	38	210	scfv2
47	35	240	scfv2
50	38	270	scfv2
46	40	300	scfv2
47	37	330	scfv2
50	36	360	scfv2
54	37	390	scfv2
51	35	420	scfv2

## Sheet: fig3d
mRNA									scFv
	X	Y	Z	DENSE_3D_Surface	Distance to DENSE 3D Surface	Location	Adjusted Distance to DENSE 3D Surface			X	Y	Z	DENSE_3D_Surface	Distance to DENSE 3D Surface	Location	Adjusted Distance to DENSE 3D Surface
0	25886	3599.13	3768.71	21.6966	21.6966	outside edge	21.6966		0	25962.2	3634.39	3805.4	19.6914	19.6914	inside edge	-19.6914
1	19581.6	3991.57	3424.95	11.1848	11.1848	outside edge	11.1848		1	19587.3	4023.71	3627.42	7.37446	7.37446	outside edge	7.37446
2	23045	4927.69	3102.82	28.4003	28.4003	inside	-28.4003		2	19265.1	4844.91	4021.64	375.865	375.865	outside	375.865
3	15496.6	5832.81	3982.88	163.809	163.809	outside	163.809		3	23043.5	4918.91	3239.54	28.0093	28.0093	inside	-28.0093
4	17136.5	5812.52	2104.55	26.1776	26.1776	outside edge	26.1776		4	15643.7	5898.99	4055.49	27.2043	27.2043	outside edge	27.2043
5	15945.3	6017.24	1783.22	142.663	142.663	outside	142.663		5	17024.3	5811.18	2191.17	30.3095	30.3095	outside edge	30.3095
6	18377.1	6080.08	2766.05	10.8446	10.8446	outside edge	10.8446		6	15880.1	6017.1	1908.52	120.859	120.859	outside	120.859
7	23176.6	6089.05	2477.9	8.80879	8.80879	outside edge	8.80879		7	18315.6	6077.45	2921.43	9.4382	9.4382	inside edge	-9.4382
8	19159.8	6309.09	3493.67	450.275	450.275	outside	450.275		8	23096.8	6132.76	2422.83	30.8871	30.8871	inside	-30.8871
9	21315.5	6479.11	4492.76	43.6637	43.6637	outside	43.6637		9	19177.7	6356.52	3692.02	442.572	442.572	outside	442.572
10	23655.7	6441.43	3187.07	348.203	348.203	outside	348.203		10	21285.7	6542.15	4496.6	22.0128	22.0128	inside edge	-22.0128
11	14969.8	6891.45	4234.5	56.8978	56.8978	inside	-56.8978		11	23616.6	6436.79	3401.32	268.208	268.208	outside	268.208
12	20213.5	7066.96	2221.77	161.314	161.314	outside	161.314		12	14929.5	6878.75	4337.67	22.9215	22.9215	inside	-22.9215
13	29110.7	7423.59	3951.04	25.4676	25.4676	outside edge	25.4676		13	20040.5	7094.37	2386.23	284.267	284.267	outside	284.267
14	31276.3	7539.71	4324.45	62.3494	62.3494	outside	62.3494		14	28933	7439.22	4004.08	45.5311	45.5311	outside edge	45.5311
15	20579.3	7784.82	2207.59	23.9077	23.9077	outside edge	23.9077		15	20495	7813.14	2264.75	10.6592	10.6592	outside edge	10.6592
16	30457.6	7771.26	1640.2	78.6703	78.6703	inside	-78.6703		16	30467.5	7788.68	1729.09	106.266	106.266	inside	-106.266
17	29481.1	7810.81	3427.29	101.528	101.528	outside	101.528		17	29520.7	7828.25	3530.41	84.1255	84.1255	outside	84.1255
18	30907.9	8153.15	1405.18	47.2226	47.2226	outside edge	47.2226		18	30860.3	8124.51	1561.92	19.3103	19.3103	outside edge	19.3103
19	18605.8	8409.8	2923.09	3.41692	3.41692	outside edge	3.41692		19	18520.2	8414.76	3190.57	17.4194	17.4194	inside	-17.4194
20	19571.6	8398.67	3412.41	368.11	368.11	outside	368.11		20	19546.2	8377.11	3581.86	430.445	430.445	outside	430.445
21	37771.5	8455.8	2141.42	25.0121	25.0121	inside	-25.0121		21	37697.3	8495.1	2221.1	73.4054	73.4054	inside	-73.4054
22	25258.5	8544.32	2112.15	49.8762	49.8762	outside	49.8762		22	25148.8	8577.29	2160.09	21.4032	21.4032	outside edge	21.4032
23	19954.2	8575.46	2581.19	17.7441	17.7441	outside edge	17.7441		23	19911.6	8498	2839.25	95.157	95.157	outside	95.157
24	20804.1	8874.16	2402.21	47.1224	47.1224	inside	-47.1224		24	20715.5	8909.47	2567.53	26.7898	26.7898	inside	-26.7898
25	30719.8	8885.24	2087.66	53.8367	53.8367	outside	53.8367		25	30740.2	8872.56	2131.7	40.5959	40.5959	outside edge	40.5959
26	30105.1	9020.27	5090.89	389.782	389.782	outside	389.782		26	30041.5	9058.97	4810.97	312.408	312.408	outside	312.408
27	17984.9	9123.58	3395.68	32.8416	32.8416	inside	-32.8416		27	17936.6	9066.02	3486.71	15.936	15.936	inside	-15.936
28	27869.3	9302.07	3059.15	63.5758	63.5758	outside edge	63.5758		28	27845.3	9348.53	3309.89	44.7847	44.7847	outside	44.7847
29	24486.4	9764.93	2636.63	20.7355	20.7355	outside edge	20.7355		29	24437.8	9673.88	2724.38	34.1496	34.1496	outside edge	34.1496
30	28952.8	9780.01	2720.39	39.6072	39.6072	outside edge	39.6072		30	28967.8	9809.5	2883.5	25.7443	25.7443	outside edge	25.7443
31	42219.3	9766.82	3076.41	4.79513	4.79513	inside edge	-4.79513		31	42214.5	9779.15	3172.8	6.13336	6.13336	inside edge	-6.13336
32	28794.5	10322.1	2932.65	143.484	143.484	outside	143.484		32	28689.2	10274.7	3189.65	42.8363	42.8363	outside edge	42.8363
33	38510.6	10805.6	2968.31	105.387	105.387	outside	105.387		33	38380.6	10796.9	3146.19	24.0745	24.0745	outside edge	24.0745
34	39509.6	10849.2	2591.25	118.427	118.427	inside	-118.427		34	39528.3	10798.9	2753.3	111.487	111.487	inside	-111.487
35	26666.1	11008.8	1713.58	29.3314	29.3314	outside edge	29.3314		35	26580.8	11008.6	1821.95	7.33521	7.33521	inside edge	-7.33521
36	30921	11481.7	2741.67	123.038	123.038	outside	123.038		36	30873.1	11433.6	2988.73	58.2367	58.2367	outside	58.2367
37	31783	11485.9	1342.85	42.6032	42.6032	inside	-42.6032		37	31716	11459.4	1476.79	64.7154	64.7154	inside	-64.7154
38	23761.6	11686.8	2194.37	20.6117	20.6117	outside edge	20.6117		38	23727.7	11673.1	2262.72	25.3748	25.3748	outside edge	25.3748
39	31561.4	11687.1	1694.92	21.6332	21.6332	outside edge	21.6332		39	31584	11821.4	1707.93	48.2634	48.2634	inside	-48.2634
40	28895.3	11834.1	1469.54	13.1636	13.1636	outside edge	13.1636		40	28734	11874.3	1518.63	27.0893	27.0893	outside edge	27.0893
41	27341.7	11942.2	2033.51	13.2905	13.2905	outside edge	13.2905		41	27348.5	11872.9	1997.11	36.2181	36.2181	outside edge	36.2181
42	45186.4	12194.4	4349.42	26.5205	26.5205	outside edge	26.5205		42	45162.2	12197.6	4283.57	12.5545	12.5545	outside edge	12.5545
43	26402.4	12410.7	1827.68	63.0201	63.0201	inside	-63.0201		43	26277.2	12481.6	1865.02	22.613	22.613	inside	-22.613
44	27048.6	12429.1	3353.01	82.5384	82.5384	outside	82.5384		44	27040.5	12450	3493.42	67.6718	67.6718	outside	67.6718
45	44602.6	12804.7	3464.54	180.215	180.215	outside	180.215		45	32286.1	12338.3	3902.66	67.5859	67.5859	outside	67.5859
46	20551.2	12839.5	1600.75	327.41	327.41	outside	327.41		46	44622.1	12910.5	3606.83	62.6151	62.6151	outside	62.6151
47	28865.2	12886.1	2675.04	188.433	188.433	outside	188.433		47	20583.6	12865.1	1614.65	291.818	291.818	outside	291.818
48	31386.2	12928.1	4829.26	125.702	125.702	outside	125.702		48	28795.6	12883.2	2859.58	268.233	268.233	outside	268.233
49	27466.1	13013.4	1698.46	65.0736	65.0736	inside	-65.0736		49	31435.7	12875.2	4729.73	82.4338	82.4338	outside	82.4338
50	21424.2	13031.8	1753.71	224.862	224.862	outside	224.862		50	27400.3	13047.3	1742.32	19.3273	19.3273	inside edge	-19.3273
51	29057.9	13031.3	3298.18	66.0882	66.0882	outside	66.0882		51	21291.5	13044.5	1751.6	94.1297	94.1297	outside	94.1297
52	40438.7	13034.9	1547.07	167.996	167.996	outside	167.996		52	29102	13002.8	3380.92	19.1851	19.1851	outside edge	19.1851
53	31558.4	13118.5	1869.32	9.20463	9.20463	outside edge	9.20463		53	40453.8	13044.1	1624.47	141.696	141.696	outside	141.696
54	49814.5	13162.3	3571.88	13.2459	13.2459	inside	-13.2459		54	31551.4	13024.6	1956.02	75.0839	75.0839	inside	-75.0839
55	25587.5	13389.4	792.53	91.9856	91.9856	outside	91.9856		55	49821.8	13169.3	3632.49	8.95883	8.95883	outside edge	8.95883
56	23214.1	13473.3	1995	26.4836	26.4836	outside edge	26.4836		56	25541.7	13494.9	1031.2	10.095	10.095	outside edge	10.095
57	26390.3	13528.5	4644.1	92.114	92.114	outside	92.114		57	23169.7	13516.7	1978.45	9.43732	9.43732	outside edge	9.43732
58	30343.6	13773.1	1541.24	18.7502	18.7502	outside edge	18.7502		58	26343	13595.4	4610.03	45.2063	45.2063	outside edge	45.2063
59	32657.3	13806.8	946.629	145.566	145.566	outside	145.566		59	30313.3	13821	1531.06	7.24873	7.24873	outside edge	7.24873
60	27768.2	14074.8	2444.58	24.9211	24.9211	outside edge	24.9211		60	32560.2	13904.9	1189.5	122.189	122.189	outside	122.189
61	31035.3	14164.1	2456.05	26.8052	26.8052	outside edge	26.8052		61	27732.3	14058.5	2721.75	198.642	198.642	outside	198.642
62	32869.4	14355.4	2611.4	96.6445	96.6445	outside	96.6445		62	30970.5	14154.1	2605.18	28.8515	28.8515	outside edge	28.8515
63	42146.9	14998.7	2909.3	148.552	148.552	outside	148.552		63	32828.5	14406.8	2857.57	90.8115	90.8115	outside	90.8115
64	51350.3	15048.7	1770.5	20.9454	20.9454	outside edge	20.9454		64	42168.6	14981.9	3087.72	126.626	126.626	outside	126.626
65	33744.1	15225.5	2501.25	24.7784	24.7784	outside edge	24.7784		65	51219.1	15026.8	1869.07	50.2193	50.2193	inside	-50.2193
66	41620.1	15211.9	1631.52	62.651	62.651	outside	62.651		66	33688	15256.2	2756.94	29.3647	29.3647	inside	-29.3647
67	44678.2	15867.8	3862.85	91.5899	91.5899	outside	91.5899		67	44619.3	15837.1	3915.71	35.4502	35.4502	outside edge	35.4502
68	45291.3	16067.9	3391.52	80.2144	80.2144	outside	80.2144		68	45182.8	16091.4	3556.81	22.5997	22.5997	outside edge	22.5997
69	33173.8	16188.9	1830.17	325.616	325.616	outside	325.616		69	33063.9	16172.1	1894.84	221.097	221.097	outside	221.097
70	40732.6	16283.1	2440.88	31.9736	31.9736	outside edge	31.9736		70	40599.4	16289.8	2705.22	21.0158	21.0158	inside edge	-21.0158
71	28635.5	16334.4	2470.61	101.909	101.909	outside	101.909		71	28618.5	16349.2	2697.08	81.2825	81.2825	outside	81.2825
72	31964	16542.5	3606.2	146.221	146.221	outside	146.221		72	31876.3	16492.8	3717.16	95.3822	95.3822	outside	95.3822
73	27760	16576.5	1935.42	75.3597	75.3597	outside	75.3597		73	27658.8	16657.4	2048.46	28.6284	28.6284	inside	-28.6284
74	32297.8	16896.7	3225.93	9.78507	9.78507	inside	-9.78507		74	32240.8	16823.9	3333.52	61.1463	61.1463	inside	-61.1463
75	35190.4	17042.1	3999.34	154.189	154.189	outside	154.189		75	35168	17084.3	4008.15	188.628	188.628	outside	188.628
76	45021.7	17033.4	2722.31	250.668	250.668	outside	250.668		76	45217.6	17087.4	2740.81	71.9617	71.9617	outside	71.9617
77	33311.6	17237.4	4013.11	34.1473	34.1473	outside edge	34.1473		77	33215.8	17207.5	3990.84	16.1074	16.1074	outside edge	16.1074
78	30555.2	17478.9	1845.34	64.4637	64.4637	outside	64.4637		78	30520.4	17465.6	1869.29	48.0535	48.0535	outside edge	48.0535
79	53833.5	17523.3	2505.97	29.074	29.074	outside edge	29.074		79	53824.7	17546.7	2747.32	22.4105	22.4105	outside edge	22.4105
80	41991.2	18017.9	2898.95	154.695	154.695	outside	154.695		80	41881.2	18044.2	3157.12	75.5878	75.5878	outside	75.5878
81	28525.3	18071.4	2753.01	49.8485	49.8485	outside edge	49.8485		81	28540.6	18012.1	2927.23	26.5896	26.5896	outside edge	26.5896
82	32292.5	18274.3	3524.8	50.2855	50.2855	outside edge	50.2855		82	32320.8	18303.8	3622.49	20.9392	20.9392	outside edge	20.9392
83	38392.8	18757.7	965.285	77.6316	77.6316	outside	77.6316		83	38371.6	18776.5	1259.22	20.4837	20.4837	outside edge	20.4837
84	29157.7	18917.1	1799.13	26.156	26.156	inside	-26.156		84	29065.9	18903.4	1862.32	17.0269	17.0269	outside edge	17.0269
85	27138	18999.1	2550.39	159.71	159.71	outside	159.71		85	27018.4	19050.9	2658.82	41.4619	41.4619	outside edge	41.4619
86	32415.7	18988.7	2621.27	24.9554	24.9554	outside edge	24.9554		86	32421.3	19072.6	2637.59	18.5173	18.5173	outside edge	18.5173
87	53575.5	19028.6	2486.97	226.07	226.07	outside	226.07		87	53521	19054.5	2640.55	234.687	234.687	outside	234.687
88	36639.5	19262.6	3492.31	43.1885	43.1885	inside	-43.1885		88	36574.7	19271.2	3691.39	75.2705	75.2705	inside	-75.2705
89	37298	19243.6	2301.77	127.964	127.964	outside	127.964		89	37179.8	19255.7	2502.36	133.321	133.321	outside	133.321
90	34164.5	19360	3354.55	151.888	151.888	outside	151.888		90	34191.2	19335.3	3523.34	85.2783	85.2783	outside	85.2783
91	36087.8	19794.1	1624.92	4.2135	4.2135	outside edge	4.2135		91	36075.3	19796.2	1723.16	2.51916	2.51916	inside edge	-2.51916
92	32732.6	19892.8	2597.54	270.804	270.804	outside	270.804		92	32553	19857.9	2787.06	90.9475	90.9475	outside	90.9475
93	33932.5	19921.7	1780.87	39.4039	39.4039	outside edge	39.4039		93	33912.3	19945.6	1851.18	32.7181	32.7181	outside edge	32.7181
94	29922.9	20125.8	1904.47	51.0394	51.0394	inside	-51.0394		94	29856	20159.8	2027.86	78.7405	78.7405	inside	-78.7405
95	35613.2	20173.6	2178.61	9.34947	9.34947	outside edge	9.34947		95	35430.8	20121.8	2276.54	27.3524	27.3524	outside edge	27.3524
96	40549	20280.3	3694.9	22.7896	22.7896	outside edge	22.7896		96	40517.8	20276.6	3714.56	12.3813	12.3813	inside edge	-12.3813
97	37300.7	20763.3	1859.95	16.7035	16.7035	outside edge	16.7035		97	37219.7	20700	1891.62	42.9	42.9	inside	-42.9
98	30244.1	21019.2	1720.15	68.2663	68.2663	outside	68.2663		98	30199	21101	1729.4	5.19471	5.19471	outside edge	5.19471
99	52213.6	21022.5	2981.3	9.18014	9.18014	outside edge	9.18014		99	52177.5	21041.2	3076.42	12.1506	12.1506	inside	-12.1506
100	33025.3	21352.8	2592.45	172.469	172.469	outside	172.469		100	33092.1	21346.1	2677.76	109.045	109.045	outside	109.045
101	48577.3	21372.3	2009.36	53.2372	53.2372	inside	-53.2372		101	48537	21435.1	1996.96	23.3646	23.3646	outside edge	23.3646
102	40697.3	21412.3	2337.75	89.2804	89.2804	outside	89.2804		102	40717.4	21437.2	2422.05	57.3031	57.3031	outside	57.3031
103	47281.3	21613.3	2099.82	212.8	212.8	outside	212.8		103	47259.1	21600.5	2153.02	201.836	201.836	outside	201.836
104	38565	22036.3	1797.31	113.028	113.028	outside	113.028		104	38509.5	22050	2040.08	97.7544	97.7544	outside	97.7544
105	40713.9	22058.3	2878.98	51.2262	51.2262	inside	-51.2262		105	40640.2	22061.6	3010.77	125.23	125.23	inside	-125.23
106	41462.3	22279.4	1293.82	31.2053	31.2053	outside edge	31.2053		106	41372.6	22313.8	1408.54	58.9193	58.9193	outside edge	58.9193
107	35628.8	22301.3	1822.93	61.1883	61.1883	outside	61.1883		107	35501.2	22349.7	1863.65	66.5479	66.5479	outside	66.5479
108	45413.2	22353.3	3440.34	43.8905	43.8905	outside	43.8905		108	45408.6	22392.1	3633.85	9.39035	9.39035	outside edge	9.39035
109	32842.1	22480.8	3590.25	125.232	125.232	outside	125.232		109	32757	22484.3	3726.74	40.1179	40.1179	outside edge	40.1179
110	44337.8	22525.7	2927.42	82.0678	82.0678	outside	82.0678		110	60741	22464.2	4062.81	349.746	349.746	outside	349.746
111	54105.1	22562.3	1694.69	106.407	106.407	inside	-106.407		111	44332.9	22539.9	2964.17	87.5877	87.5877	outside	87.5877
112	60884.7	22599.8	2489.61	15.3319	15.3319	outside edge	15.3319		112	54052.1	22615	1729.67	84.3385	84.3385	inside	-84.3385
113	48363.9	22696.6	2190.18	17.2134	17.2134	outside edge	17.2134		113	60882.1	22637.5	2676.51	6.48576	6.48576	outside edge	6.48576
114	51240.4	22698.9	1742.53	95.7676	95.7676	outside	95.7676		114	48341.3	22675	2339.71	114.743	114.743	outside	114.743
115	52414.2	22869.7	3424.18	5.25988	5.25988	outside edge	5.25988		115	51125.1	22716.7	1801.1	24.3587	24.3587	outside edge	24.3587
116	28834.1	23116.3	847.734	1027.4	1027.4	outside	1027.4		116	52389.5	22918.4	3570.7	19.4138	19.4138	inside	-19.4138
117	52279.9	23516.2	3157.58	18.7618	18.7618	inside edge	-18.7618		117	28646.1	23157.8	990.177	1142.7	1142.7	outside	1142.7
118	29810.3	23568.6	2765.55	32.2904	32.2904	outside edge	32.2904		118	52225.6	23506.4	3401.29	23.9234	23.9234	inside edge	-23.9234
119	44690.9	23586.2	1600.29	79.3763	79.3763	outside	79.3763		119	29757.6	23505.2	2869.85	42.5245	42.5245	outside edge	42.5245
120	34093.8	23644.1	3274.13	17.3859	17.3859	outside edge	17.3859		120	44640.7	23532.6	1635.51	52.3049	52.3049	outside	52.3049
121	40480.6	23660.6	1720.26	47.7759	47.7759	outside edge	47.7759		121	34031.5	23681.1	3365.22	18.8933	18.8933	inside	-18.8933
122	50385.1	23842.6	1857.18	181.39	181.39	outside	181.39		122	40441.4	23634.3	1795.84	40.491	40.491	outside	40.491
123	35343.4	23984	870.565	22.0408	22.0408	inside	-22.0408		123	50308.1	23908.3	1861.09	180.882	180.882	outside	180.882
124	51230.7	23969	1703.28	144.673	144.673	outside	144.673		124	35225.7	24025.1	1118.97	8.1777	8.1777	inside edge	-8.1777
125	39406.8	24073.7	1587.97	13.4029	13.4029	outside edge	13.4029		125	51123.1	23981.4	1674.88	75.8981	75.8981	outside	75.8981
126	35800.7	24306.5	1728.74	89.2865	89.2865	inside	-89.2865		126	39395	24131.9	1707.66	19.8381	19.8381	inside	-19.8381
127	46322.2	24760.1	2326.35	46.9609	46.9609	inside	-46.9609		127	35709.6	24316.2	1769.53	46.8014	46.8014	inside	-46.8014
128	34729.8	24806.5	2643.64	46.653	46.653	outside edge	46.653		128	46276.8	24809.3	2478.75	18.227	18.227	inside	-18.227
129	36204.3	24812.9	1582.42	43.1486	43.1486	inside	-43.1486		129	34695.5	24761.2	2761.57	36.9668	36.9668	outside edge	36.9668
130	56565.1	25167.9	2480.35	7.15703	7.15703	inside edge	-7.15703		130	36189.6	24909.4	1736.98	12.3062	12.3062	inside edge	-12.3062
131	35726.7	25995.2	2169.01	161.523	161.523	outside	161.523		131	56457.6	25153.5	2488.56	76.9165	76.9165	outside	76.9165
132	48859.4	26005.5	2051.52	122.768	122.768	outside	122.768		132	63657.4	25431.4	4269.77	7.15139	7.15139	outside edge	7.15139
133	64896	26186.2	4619.45	44.5712	44.5712	outside edge	44.5712		133	35631.5	26024.7	2266.09	67.0022	67.0022	outside	67.0022
134	31518.2	26314.9	1334.23	54.216	54.216	outside	54.216		134	48888.8	26092.1	2185.8	64.4328	64.4328	outside	64.4328
135	50423.6	26324.3	2891.39	82.1169	82.1169	outside	82.1169		135	64889.1	26218.7	4634.57	21.2077	21.2077	outside edge	21.2077
136	66516.1	26349.8	1885.29	96.4809	96.4809	inside	-96.4809		136	31491.9	26460.4	1445.8	22.1787	22.1787	outside edge	22.1787
137	56256.7	26502.3	2663.59	13.4699	13.4699	inside edge	-13.4699		137	50450.2	26276.2	3119.14	50.6623	50.6623	outside	50.6623
138	49479.7	26727.9	2614.74	60.2158	60.2158	inside	-60.2158		138	66467.3	26356.6	1931.13	47.2849	47.2849	inside	-47.2849
139	60750.3	26739.5	3733.28	261.689	261.689	outside	261.689		139	56239.9	26473.2	2649.3	27.3558	27.3558	inside	-27.3558
140	58456.1	27165.4	2187.24	12.5502	12.5502	inside edge	-12.5502		140	49644	26567.2	2738.38	71.1668	71.1668	outside	71.1668
141	60458.4	27196.7	3690.59	18.8543	18.8543	inside	-18.8543		141	60726.9	26691.8	3937.64	199.094	199.094	outside	199.094
142	51834.7	27378.3	1748.77	90.3604	90.3604	outside	90.3604		142	58364.8	27120.5	2179.82	7.27688	7.27688	inside edge	-7.27688
143	55581.9	27365.5	2297.47	22.6409	22.6409	outside edge	22.6409		143	60420.4	27179.6	3745.84	35.1264	35.1264	inside	-35.1264
144	68874.4	27410.8	2240.29	125.052	125.052	outside	125.052		144	51723	27396.5	1775.81	9.25881	9.25881	outside edge	9.25881
145	36430.7	27456.1	2004.96	100.034	100.034	outside	100.034		145	55528.5	27369.1	2353.71	22.8486	22.8486	inside	-22.8486
146	51862.9	27504.8	2912.49	208.419	208.419	outside	208.419		146	68931.5	27420.6	2334.07	78.9143	78.9143	outside	78.9143
147	60705.9	27812.2	2598.96	194.507	194.507	outside	194.507		147	36396.4	27462.1	2030.92	121.574	121.574	outside	121.574
148	38130.1	27928.2	1128.41	44.0187	44.0187	outside edge	44.0187		148	51857.3	27457	3171.55	177.48	177.48	outside	177.48
149	51377.1	28033.6	2183.28	15.7453	15.7453	outside edge	15.7453		149	60531.8	27833.1	2800.8	66.036	66.036	outside	66.036
150	35343	28104.1	2541.24	538.388	538.388	outside	538.388		150	38081.5	27930.8	1368.33	17.6723	17.6723	outside edge	17.6723
151	66023	28350.2	2103.57	238.395	238.395	outside	238.395		151	51371.2	28008.3	2185.27	21.975	21.975	outside edge	21.975
152	51954.7	28422.5	1008.78	35.669	35.669	inside	-35.669		152	35264.3	28130.6	2691.85	491.008	491.008	outside	491.008
153	54529.5	28621.1	2171.63	27.4499	27.4499	inside	-27.4499		153	65893.5	28300.7	2108.5	112.31	112.31	outside	112.31
154	56324.5	28715.9	2773.39	8.71776	8.71776	outside edge	8.71776		154	51848.5	28456.5	1177.49	9.35073	9.35073	outside edge	9.35073
155	42726.2	28766	2263.67	13.1335	13.1335	inside edge	-13.1335		155	54551.2	28678.7	2253.95	37.3318	37.3318	inside	-37.3318
156	51294.4	28913.5	2032.18	14.0152	14.0152	outside edge	14.0152		156	56246.9	28555.8	3004.79	98.3989	98.3989	inside	-98.3989
157	55675.8	28895.5	2204.94	54.2914	54.2914	outside edge	54.2914		157	42668.4	28832	2268.65	11.5666	11.5666	inside	-11.5666
158	46052	29072.9	4932.31	1145.68	1145.68	outside	1145.68		158	51238.7	28977.7	2108.57	22.3903	22.3903	outside edge	22.3903
159	55070.3	29118	3783.85	40.8841	40.8841	outside edge	40.8841		159	55602.1	28832.2	2375.03	6.44751	6.44751	inside edge	-6.44751
160	51930.6	29252.8	1142.81	79.0595	79.0595	outside	79.0595		160	45959.8	29123.8	4793.89	1026.12	1026.12	outside	1026.12
161	51517.4	29324.9	2182.43	17.7127	17.7127	outside edge	17.7127		161	54952.1	29099	3879.74	10.4071	10.4071	outside edge	10.4071
162	67984.4	29318.5	2086.29	12.6383	12.6383	outside edge	12.6383		162	52067.9	29302.7	1140.5	113.361	113.361	outside	113.361
163	59340.2	29431.8	2211.66	31.9674	31.9674	outside edge	31.9674		163	51405.4	29291.4	2292.74	71.4447	71.4447	inside	-71.4447
164	44913.5	29542.4	3468.59	857.451	857.451	outside	857.451		164	67859.4	29328.6	2230.59	23.5106	23.5106	inside	-23.5106
165	47978.8	29548	2083.81	271.1	271.1	outside	271.1		165	44882	29599.1	3608.88	903.785	903.785	outside	903.785
166	40431.6	29629.3	1774.91	266.235	266.235	outside	266.235		166	47799.7	29648.5	2230.24	79.5982	79.5982	outside	79.5982
167	43780.8	29764.6	1814.61	60.3774	60.3774	outside	60.3774		167	40375.3	29599.8	1792.86	298.606	298.606	outside	298.606
168	60214.1	30000	1880.78	83.9086	83.9086	outside	83.9086		168	43725.1	29703.9	1955.58	19.7325	19.7325	outside edge	19.7325
169	42660.5	30034	1052.92	49.2684	49.2684	inside	-49.2684		169	60085.1	29983.1	1816.71	18.9098	18.9098	inside	-18.9098
170	44075.9	30427.4	1943.68	23.5077	23.5077	inside	-23.5077		170	42564.4	30071.5	1309.21	33.1198	33.1198	inside	-33.1198
171	57731.6	30471.6	2680.1	88.19	88.19	outside	88.19		171	38528.8	30461.7	1274.48	426.098	426.098	outside	426.098
172	63785.6	30740.9	2384.37	171.668	171.668	outside	171.668		172	62191.6	30445.8	1636.75	209.084	209.084	outside	209.084
173	55988.8	30807.6	2427.6	190.298	190.298	outside	190.298		173	43823.5	30335.4	1906.04	47.5954	47.5954	outside edge	47.5954
174	63198.2	30806.5	2254.44	30.1436	30.1436	inside	-30.1436		174	57732.6	30515.7	2904.94	61.765	61.765	outside edge	61.765
175	49701.6	30869	2802.58	108.448	108.448	outside	108.448		175	63693.5	30781.3	2566.31	128.782	128.782	outside	128.782
176	61115.9	31028.8	2571.74	178.043	178.043	outside	178.043		176	63176.1	30796	2428.99	70.955	70.955	inside	-70.955
177	51604.7	31015.7	1292.12	29.0377	29.0377	outside edge	29.0377		177	49645.2	30778.1	2901	28.4619	28.4619	outside edge	28.4619
178	45418.3	31145	2650.91	42.8075	42.8075	outside edge	42.8075		178	60945.3	30939.5	2589.58	18.0166	18.0166	outside edge	18.0166
179	56845	31203.2	3929.69	92.5036	92.5036	outside	92.5036		179	51504.9	31039.4	1440.11	20.5832	20.5832	inside	-20.5832
180	48957.1	31272.2	1588.64	59.1303	59.1303	outside edge	59.1303		180	45339.2	31157.9	2796.79	21.8888	21.8888	outside edge	21.8888
181	62432.4	31342.5	2711.92	115.551	115.551	outside	115.551		181	56742.3	31137.3	3928.22	7.22388	7.22388	inside edge	-7.22388
182	71668	31497.5	2548.28	82.465	82.465	outside	82.465		182	48833.8	31311.1	1672.58	7.61163	7.61163	inside edge	-7.61163
183	53340.9	31583.4	1713.61	45.2938	45.2938	inside	-45.2938		183	62450.6	31418.9	2832.95	39.1292	39.1292	outside edge	39.1292
184	63246.5	31623.6	2874.8	57.0922	57.0922	inside	-57.0922		184	71692.2	31561.2	2733.05	55.691	55.691	outside edge	55.691
185	39914.5	31764.5	1221.83	86.3765	86.3765	outside	86.3765		185	53256.7	31592.9	1827.72	12.9975	12.9975	inside	-12.9975
186	69411.9	31758.1	4695.3	220.34	220.34	outside	220.34		186	63210.3	31623.4	3043.8	59.6324	59.6324	inside	-59.6324
187	60754.5	31771.1	2219.97	26.4763	26.4763	inside	-26.4763		187	39901.5	31843.2	1447.65	46.8627	46.8627	outside edge	46.8627
188	46102.6	31849.4	1212.99	13.0804	13.0804	outside edge	13.0804		188	69319.6	31703.5	4657.86	183.013	183.013	outside	183.013
189	50557	31928.5	1997.68	328.682	328.682	outside	328.682		189	60941.1	31578.3	2268.13	46.6224	46.6224	outside	46.6224
190	69567.3	32070.6	3890.88	72.3435	72.3435	inside	-72.3435		190	46056.6	31932.8	1434.93	13.1874	13.1874	outside edge	13.1874
191	55050.7	32199	2227.67	66.9456	66.9456	outside	66.9456		191	50546.3	31922	2113.71	307.806	307.806	outside	307.806
192	59507.6	32241.5	2162.5	372.992	372.992	outside	372.992		192	69514.3	32115.2	3939.16	74.1202	74.1202	inside	-74.1202
193	65470.4	32247.2	2434.37	40.3943	40.3943	inside	-40.3943		193	55037.7	32211.5	2369.57	72.9774	72.9774	outside	72.9774
194	65809.8	32292.3	1532.35	27.8768	27.8768	outside edge	27.8768		194	59473.2	32291.3	2226.91	335.087	335.087	outside	335.087
195	47885.4	32338.8	4643.51	82.1669	82.1669	inside	-82.1669		195	65464	32300.7	2566.86	62.1357	62.1357	inside	-62.1357
196	39812.5	32364	3141.04	34.0859	34.0859	outside	34.0859		196	65713.1	32281.6	1639.96	29.5675	29.5675	inside	-29.5675
197	66264.2	32391.6	1664.84	248.635	248.635	outside	248.635		197	47882.4	32328.9	4547.12	80.3629	80.3629	inside	-80.3629
198	55925.7	32427.5	2943.03	69.5282	69.5282	outside	69.5282		198	39803.7	32312.8	3336.63	13.1886	13.1886	inside edge	-13.1886
199	48091.6	32556.5	3528.95	264.477	264.477	outside	264.477		199	66156.3	32398.7	1724.26	306.179	306.179	outside	306.179
200	52266.8	32627.6	2182	58.4481	58.4481	outside edge	58.4481		200	55860.8	32400.8	3192.56	29.3548	29.3548	outside edge	29.3548
201	44708.7	32677.1	3888.6	604.609	604.609	outside	604.609		201	48088.9	32635.6	3535.93	294.809	294.809	outside	294.809
202	68789.6	32698	3488.54	15.087	15.087	inside edge	-15.087		202	52248	32669.2	2282.18	40.3572	40.3572	outside edge	40.3572
203	74122.7	32663.5	4213.69	83.8429	83.8429	outside	83.8429		203	44607.2	32604.5	3932.44	710.039	710.039	outside	710.039
204	66507.5	32752.4	2072.45	119.529	119.529	inside	-119.529		204	68793.1	32715.1	3717.57	36.0695	36.0695	inside	-36.0695
205	66185.5	32788.9	1931.18	79.3246	79.3246	outside	79.3246		205	74133.5	32747.3	4187.23	30.5798	30.5798	outside edge	30.5798
206	71723.4	32890.8	1238.63	37.4298	37.4298	outside edge	37.4298		206	66474	32608.8	2081.97	8.71023	8.71023	outside edge	8.71023
207	52224.5	32914.9	1890.35	122.802	122.802	outside	122.802		207	66196.1	32878.9	1935.43	76.9408	76.9408	outside	76.9408
208	61869.2	33104.8	1042.56	122.085	122.085	outside	122.085		208	71634.1	32967.4	1455.28	50.3956	50.3956	inside	-50.3956
209	54072.8	33187.8	1229.32	147.502	147.502	outside	147.502		209	52171.6	33061.6	2039.06	35.7769	35.7769	outside edge	35.7769
210	70898.1	33342.1	4802.26	145.267	145.267	outside	145.267		210	62631.6	33144.2	1405.65	349.91	349.91	outside	349.91
211	43917.7	33380.3	3536.82	192.677	192.677	outside	192.677		211	61732.8	33074	1266.18	59.2638	59.2638	outside edge	59.2638
212	52858.5	33345.7	1960.45	15.8434	15.8434	outside edge	15.8434		212	53968.2	33197.8	1393.36	23.0872	23.0872	outside edge	23.0872
213	41060.4	33460	4129.65	97.7444	97.7444	outside	97.7444		213	70797.8	33325.6	4696	47.3239	47.3239	outside edge	47.3239
214	54686	33504	3337.78	136.019	136.019	outside	136.019		214	43938.1	33462.8	3645.54	147.02	147.02	outside	147.02
215	58191.4	33520.1	1622.8	98.3492	98.3492	outside	98.3492		215	52721.2	33407.6	1977.26	124.836	124.836	outside	124.836
216	57389.3	33607.6	2302.19	29.2751	29.2751	outside edge	29.2751		216	40942.6	33470.6	4081.47	9.11624	9.11624	inside edge	-9.11624
217	61331.8	33622.6	1630.5	12.797	12.797	inside	-12.797		217	54655.2	33515.9	3514.11	139.187	139.187	outside	139.187
218	71595.9	33690.4	2703.15	22.8957	22.8957	inside edge	-22.8957		218	58206	33617.8	1752.34	72.5477	72.5477	outside	72.5477
219	67002.3	33914.7	2014.54	86.4145	86.4145	outside	86.4145		219	57278.4	33648.4	2533.11	64.4844	64.4844	outside	64.4844
220	48944.1	33978.3	1340.12	32.9502	32.9502	outside edge	32.9502		220	61285.3	33689.8	1621.79	9.81655	9.81655	inside	-9.81655
221	64665.2	33994.9	3004.05	629.132	629.132	outside	629.132		221	71505.5	33650.3	2956.66	18.5409	18.5409	inside edge	-18.5409
222	73188.9	34183.4	2610.56	25.2629	25.2629	outside edge	25.2629		222	67047.3	33981.2	2007.06	30.693	30.693	outside edge	30.693
223	71923.8	34248.8	4350.66	135.481	135.481	outside	135.481		223	48890	34035.4	1522.62	15.681	15.681	outside edge	15.681
224	54350.5	34314.1	1389.04	108.704	108.704	outside	108.704		224	73202.2	34200.5	2853.67	43.4037	43.4037	outside	43.4037
225	56707.8	34385.6	2537.96	17.4454	17.4454	outside edge	17.4454		225	71896.8	34156.6	4316.48	87.1057	87.1057	outside	87.1057
226	71488.3	34428.1	3644.3	22.1473	22.1473	inside	-22.1473		226	56665.2	34293.1	2668.49	37.5494	37.5494	inside	-37.5494
227	55901.1	34474.2	1363.52	40.2066	40.2066	inside	-40.2066		227	71466.3	34386.6	3779.13	26.2819	26.2819	inside	-26.2819
228	63711.2	34459.5	1783.49	17.6362	17.6362	outside edge	17.6362		228	55850.3	34467.7	1471.98	49.9067	49.9067	inside	-49.9067
229	61100.3	34575	1403.36	30.7305	30.7305	inside	-30.7305		229	63798.5	34361.6	1708.9	16.1402	16.1402	inside edge	-16.1402
230	51110.6	34711.4	2352.8	22.976	22.976	outside edge	22.976		230	61049.3	34595.9	1491.69	35.1265	35.1265	inside	-35.1265
231	73166.4	34802.2	3443.96	151.913	151.913	outside	151.913		231	51031.7	34723	2480.74	53.4893	53.4893	outside edge	53.4893
232	67621.5	35012.2	2325.66	110.502	110.502	outside	110.502		232	73081.1	34693.9	3688.33	24.9702	24.9702	outside edge	24.9702
233	67443.4	35200.4	3927.67	5.19899	5.19899	inside edge	-5.19899		233	67644.5	35028.4	2516.98	293.261	293.261	outside	293.261
234	71981.5	35448.5	3997.21	66.9749	66.9749	inside	-66.9749		234	67410	35217.3	3898.93	24.7707	24.7707	outside edge	24.7707
235	69857.4	35750.5	2944.98	25.6348	25.6348	outside edge	25.6348		235	71942.5	35567.2	4209.15	16.2145	16.2145	inside edge	-16.2145
236	75324.1	36081.3	4078.82	9.92167	9.92167	outside edge	9.92167		236	70494.2	35619.3	4819.45	389.003	389.003	outside	389.003
237	69437.1	36175	3374.69	0.96781	0.96781	outside edge	0.96781		237	69825	35775.3	3175.74	5.3293	5.3293	outside edge	5.3293
238	73433.8	36296	4038.04	37.4677	37.4677	outside	37.4677		238	75237.9	36124.8	4073.38	79.4985	79.4985	outside	79.4985
239	76063.5	36381.8	3110.32	121.903	121.903	inside	-121.903		239	69467.3	36224.5	3539.89	26.2422	26.2422	inside	-26.2422
240	67248.1	36631.1	3516.12	22.279	22.279	inside	-22.279		240	73398	36327.5	4012.04	63.3704	63.3704	outside	63.3704
241	74663.2	36868.7	2917.3	59.3847	59.3847	outside edge	59.3847		241	76016.5	36412.5	3338.86	69.7862	69.7862	inside	-69.7862
242	72539.9	36919.3	3849.18	149.853	149.853	outside	149.853		242	67246.1	36685.2	3629.44	18.7277	18.7277	inside	-18.7277
243	59333.8	36984.2	1575.4	139.471	139.471	outside	139.471		243	74693.3	36891.8	3012.42	31.8536	31.8536	outside edge	31.8536
244	63402.8	37344	2871.8	135.511	135.511	outside	135.511		244	72445.6	36877.7	3912.64	80.8522	80.8522	outside	80.8522
245	67064.1	37963.1	1512.08	14.7488	14.7488	outside edge	14.7488		245	59235.3	37007.9	1660.81	125.813	125.813	outside	125.813
246	69736.6	38256.5	2312.27	56.928	56.928	inside	-56.928		246	63248.7	37384.7	3027.69	64.9592	64.9592	outside	64.9592
247	63647.6	38385.4	3026.06	15.5063	15.5063	outside edge	15.5063		247	66974.2	38049.5	1571.51	6.16447	6.16447	outside edge	6.16447
248	67822.1	38421	3389.05	102.953	102.953	outside	102.953		248	69653.8	38320	2468.52	51.3317	51.3317	inside	-51.3317
249	66623.2	38500	2538.19	88.4829	88.4829	inside	-88.4829		249	63634.2	38366.7	3247.27	23.0452	23.0452	outside edge	23.0452
250	73094.6	38660.1	2496.63	129.399	129.399	outside	129.399		250	67796.6	38403.3	3544.9	79.6276	79.6276	outside	79.6276
251	64969.8	38894.8	1581.74	105.418	105.418	inside	-105.418		251	66491.7	38497.2	2765.77	30.2355	30.2355	inside	-30.2355
252	71456.8	39356.9	1373.51	64.1106	64.1106	outside	64.1106		252	73061.4	38620.9	2626.46	81.2424	81.2424	outside	81.2424
253	61109.3	39410.8	2094.7	43.2202	43.2202	outside	43.2202		253	64876.7	38804.2	1449.33	115.919	115.919	inside	-115.919
254	72582.7	39421	3130.84	200.668	200.668	outside	200.668		254	71385.3	39400.7	1447.45	23.7062	23.7062	outside edge	23.7062
255	61907.9	39561.4	1647.38	26.8121	26.8121	inside	-26.8121		255	61082.3	39416.5	2102.14	57.0494	57.0494	outside	57.0494
256	75494.1	39859.9	2275.45	7.30546	7.30546	outside edge	7.30546		256	72546.4	39453.1	3296.72	289.249	289.249	outside	289.249
257	73291.5	40176.1	3871.01	350.931	350.931	outside	350.931		257	61828.9	39608	1747.15	27.6121	27.6121	outside edge	27.6121
258	76067.9	41106.1	2939.02	220.751	220.751	outside	220.751		258	75494	39893	2438.88	38.7865	38.7865	outside edge	38.7865
259	68732.4	41596	2991.12	57.3146	57.3146	inside	-57.3146		259	73273.9	40256.7	3954.68	432.632	432.632	outside	432.632
260	75624.4	41588.8	2589.26	212.079	212.079	outside	212.079		260	75919.1	41033.8	3143.87	72.2306	72.2306	outside	72.2306
261	75848.1	41856	2014.37	12.6594	12.6594	outside edge	12.6594		261	68673.7	41626.9	3218.23	102.11	102.11	inside	-102.11
262	76129.8	42777.4	3841.09	25.2175	25.2175	outside edge	25.2175		262	75573.3	41516.5	2829.26	129.57	129.57	outside	129.57
263	71342.6	43103.3	2207.55	18.6093	18.6093	outside edge	18.6093		263	75840.4	41825.7	2134.75	9.88426	9.88426	inside edge	-9.88426
264	68981.9	44351.1	4032.75	274.967	274.967	outside	274.967		264	76096.9	42784.4	3873.66	6.19826	6.19826	inside edge	-6.19826
265	63635.3	44729.8	1411.89	33.0394	33.0394	outside edge	33.0394		265	71310	43165	2186.87	38.5086	38.5086	outside edge	38.5086
266	72221	45261.7	1529.01	221.775	221.775	outside	221.775		266	69027.4	44519.9	4116.41	110.004	110.004	outside	110.004
267	65269.9	45353.3	3141.25	69.9307	69.9307	outside	69.9307		267	63572.7	44844.6	1433.46	57.3116	57.3116	inside	-57.3116
268	66575.4	46146.6	1639.44	93.3225	93.3225	outside	93.3225		268	72183.4	45251.6	1697.59	209.922	209.922	outside	209.922
269	67374.4	46961.2	894.31	31.5994	31.5994	outside	31.5994		269	65245.3	45271.6	3282.57	16.8192	16.8192	outside edge	16.8192
270	68889.6	47070.8	1178.42	54.4075	54.4075	outside	54.4075		270	66607.4	46261.5	1709.91	42.4563	42.4563	outside edge	42.4563
271	70830.3	47714.2	4106.06	202.392	202.392	outside	202.392		271	67281.2	46997.2	1141.83	45.1724	45.1724	outside edge	45.1724
272	67615	47869.6	2980.2	305.423	305.423	outside	305.423		272	68897.7	47145.4	1368.89	8.64365	8.64365	outside edge	8.64365
273	65817.7	48589.4	1670.49	74.7368	74.7368	outside	74.7368		273	70806.1	47613.8	4065	113.14	113.14	outside	113.14
274	66103.8	48765.4	1914.36	12.2039	12.2039	inside edge	-12.2039		274	67562.8	47781.7	3167.85	503.17	503.17	outside	503.17
275	38340.2	215.773	2066.84	9.20061	9.20061	outside edge	9.20061		275	65829.5	48645.5	1784.17	53.5459	53.5459	outside	53.5459
276	14625.1	3112.06	3038.17	142.959	142.959	outside	142.959		276	66154.2	48828.1	1947.54	27.7481	27.7481	outside edge	27.7481
277	5316.76	3335.84	3438.18	216.067	216.067	outside	216.067		277	38259.2	267.695	2143.62	19.5621	19.5621	outside edge	19.5621
278	46899.5	3317.55	2694.15	303.715	303.715	outside	303.715		278	14602.4	3027.72	3197.14	126.874	126.874	outside	126.874
279	38662.3	3944.7	3222.9	97.9743	97.9743	outside	97.9743		279	5202.03	3376.49	3392.69	138.328	138.328	outside	138.328
280	16189.9	4638.52	2809.14	47.3611	47.3611	outside edge	47.3611		280	46813.5	3429.95	2615.59	163.459	163.459	outside	163.459
281	5650.75	6538.29	3125.54	275.969	275.969	outside	275.969		281	16232.8	4567.66	2804.12	37.2544	37.2544	outside edge	37.2544
282	58691.6	6724.91	3154.59	139.517	139.517	outside	139.517		282	960.01	6956.86	2911.01	50.5353	50.5353	outside edge	50.5353
283	1059.92	7009.13	2899.64	57.8094	57.8094	outside edge	57.8094		283	24150.2	7499.82	2828.18	17.6315	17.6315	outside edge	17.6315
284	24217.5	7571.92	2745.89	88.243	88.243	outside	88.243		284	51106.8	8036.87	3206.16	48.9846	48.9846	outside edge	48.9846
285	51084.7	7976.33	3170.82	106.053	106.053	outside	106.053		285	38081.8	8235.12	2759.4	43.5733	43.5733	outside edge	43.5733
286	19790.2	8634.48	1899.6	60.2502	60.2502	inside	-60.2502		286	19744.3	8676.68	1915.64	9.85265	9.85265	inside edge	-9.85265
287	4612.32	8891.99	3656.21	445.003	445.003	outside	445.003		287	4568.28	8922.76	3440.1	242.315	242.315	outside	242.315
288	12854.7	9464.45	3274.45	20.2004	20.2004	inside	-20.2004		288	12786.4	9544.51	3287.95	36.6011	36.6011	outside	36.6011
289	12325.4	11399.6	3446.16	114.918	114.918	outside	114.918		289	12314.5	11488.4	3348.39	165.218	165.218	outside	165.218
290	11365.4	12788.7	2720.86	230.233	230.233	outside	230.233		290	11329.9	12914.5	2628.61	118.529	118.529	outside	118.529
291	189.815	12957.4	3462.79	219.212	219.212	outside	219.212		291	192.693	12947.5	3394.58	158.292	158.292	outside	158.292
292	3066.14	13093.4	3326.07	769.383	769.383	outside	769.383		292	3096.22	13141.4	3282.35	767.03	767.03	outside	767.03
293	19269.5	13211.4	2063.79	186.396	186.396	outside	186.396		293	19248.9	13271.1	2138.99	148.9	148.9	outside	148.9
294	69113.5	13839.9	2300.06	36.8367	36.8367	outside edge	36.8367		294	69187.3	13887.8	2286.88	51.1944	51.1944	outside edge	51.1944
295	64801.4	14098.9	2929.77	38.9853	38.9853	outside edge	38.9853		295	64797.4	14093.1	2932.36	34.0616	34.0616	outside edge	34.0616
296	5626.08	14313.5	3147.94	31.9006	31.9006	inside	-31.9006		296	5577.27	14200.5	3131.2	14.2828	14.2828	inside	-14.2828
297	5082.5	14953.3	3335.68	292.276	292.276	outside	292.276		297	5097	14883.5	3283.97	210.783	210.783	outside	210.783
298	11931.6	15304	3038.36	188.558	188.558	outside	188.558		298	1763.23	14917.3	3255.01	464.821	464.821	outside	464.821
299	6736.69	16278	2092.15	114.378	114.378	outside	114.378		299	66342.4	15432.4	2784.61	184.149	184.149	outside	184.149
300	4097.88	16564.9	2886.05	106.746	106.746	outside	106.746		300	6755.9	16306.6	2135.72	94.506	94.506	outside	94.506
301	68882.3	17190.1	2642.41	24.559	24.559	outside edge	24.559		301	4096.67	16353.4	2949.78	91.9091	91.9091	outside	91.9091
302	56861.2	19544.2	2976.74	3.93126	3.93126	outside edge	3.93126		302	68857.7	17085.8	2567.95	9.46378	9.46378	inside edge	-9.46378
303	68253.5	19779.3	2933.93	411.834	411.834	outside	411.834		303	36365	18991.8	3250.75	183.278	183.278	outside	183.278
304	72781.2	20235.1	2518.26	317.595	317.595	outside	317.595		304	56957.2	19520	3062.91	61.2701	61.2701	outside edge	61.2701
305	2875.24	20643.3	2834.12	233.911	233.911	outside	233.911		305	68241.3	19846.8	2844.85	509.877	509.877	outside	509.877
306	12200.1	21573.1	2152.22	91.5363	91.5363	outside	91.5363		306	72704.2	20200.3	2544.24	243.991	243.991	outside	243.991
307	77156.7	21889.6	840.134	49.8789	49.8789	inside	-49.8789		307	2820.03	20621.3	2745.6	199.59	199.59	outside	199.59
308	53754.9	22023.7	2773.41	57.2283	57.2283	outside edge	57.2283		308	12190.5	21599.9	2181.37	94.7251	94.7251	outside	94.7251
309	32961.3	22384.8	3356.68	116.782	116.782	outside	116.782		309	77035	21660.2	915.857	34.1587	34.1587	outside edge	34.1587
310	65333.2	22608.9	2769.81	263.259	263.259	outside	263.259		310	24752.9	23021.9	2664.72	22.8969	22.8969	outside edge	22.8969
311	24758.4	22919.5	2646.68	34.3477	34.3477	outside edge	34.3477		311	26477	23096.3	3170.17	86.3372	86.3372	outside	86.3372
312	26479.3	22992.8	3135.85	164.749	164.749	outside	164.749		312	36592	23215	3033.1	11.4727	11.4727	outside edge	11.4727
313	36555.9	23137	2990.03	15.6641	15.6641	outside edge	15.6641		313	60417.9	23260.8	1666.91	22.3193	22.3193	outside edge	22.3193
314	60499.4	23308.4	1485.09	68.7311	68.7311	outside	68.7311		314	65308.5	23494.9	2926.4	42.5723	42.5723	outside edge	42.5723
315	65265.1	23578.8	2836.02	133.601	133.601	outside	133.601		315	11549.8	26606.2	2649.37	94.1456	94.1456	outside	94.1456
316	11643.5	26726.4	2628.02	14.632	14.632	outside edge	14.632		316	11438.7	27130.6	2700.83	24.8373	24.8373	outside edge	24.8373
317	11422.9	27194.2	2706.88	24.664	24.664	inside	-24.664		317	6704.21	28377.5	3253.87	82.424	82.424	outside	82.424
318	65986.9	27936.9	2689.96	120.116	120.116	outside	120.116		318	13636	28418.9	2131.07	84.7014	84.7014	outside	84.7014
319	6704.34	28355.4	3312.04	68.4769	68.4769	outside	68.4769		319	69582.6	28783.2	2343.81	43.8843	43.8843	outside edge	43.8843
320	13685.6	28393	2103.12	71.05	71.05	outside	71.05		320	70899.2	28813.4	2484.11	286.12	286.12	outside	286.12
321	69644.2	28866	2352.99	27.6754	27.6754	inside	-27.6754		321	63598.5	29016.6	557.838	875.876	875.876	outside	875.876
322	70882.6	28837.7	2570.69	279.388	279.388	outside	279.388		322	69751.4	29192.5	2409.57	19.6823	19.6823	inside	-19.6823
323	63698.3	28971.5	615.395	756.358	756.358	outside	756.358		323	72532.7	29665	2792.48	39.5677	39.5677	outside edge	39.5677
324	69763.1	29210.6	2520.21	7.71796	7.71796	inside edge	-7.71796		324	62660.2	30092.5	2701.26	27.3349	27.3349	inside	-27.3349
325	72525.9	29650	2890.5	32.5942	32.5942	outside edge	32.5942		325	68691.6	30239.2	2300.97	83.9953	83.9953	outside	83.9953
326	62729	30119	2753.9	42.5741	42.5741	inside	-42.5741		326	12813.1	30712.4	2937.85	46.8429	46.8429	outside edge	46.8429
327	68608.4	30259.1	2202.48	165.418	165.418	outside	165.418		327	221.21	32418.9	3040.98	133.338	133.338	outside	133.338
328	12834.1	30766.5	2855.1	31.3462	31.3462	outside	31.3462		328	1128.66	32866.7	3030.2	162.984	162.984	outside	162.984
329	203.322	32461	3033.39	166.254	166.254	outside	166.254		329	5237.1	32894.4	2791.92	114.128	114.128	outside	114.128
330	1091.48	32911.9	3033.81	118.188	118.188	outside	118.188		330	1862.96	33416.5	2745.56	77.2258	77.2258	outside	77.2258
331	5270.8	32911.6	2833.25	150.92	150.92	outside	150.92		331	72514.6	33488.9	2995.18	52.5757	52.5757	inside	-52.5757
332	1920.86	33380.1	2741.31	104.71	104.71	outside	104.71		332	48559.7	35367.3	2481.12	99.6313	99.6313	outside	99.6313
333	72444.7	33454.5	2950.54	28.4347	28.4347	inside	-28.4347		333	68263.2	35683.9	2785.94	84.7503	84.7503	inside	-84.7503
334	11752.6	35235	2763.8	147.171	147.171	outside	147.171		334	69810.3	36261.1	2496.32	21.7542	21.7542	outside edge	21.7542
335	48503.7	35493.8	2611.18	165.273	165.273	outside	165.273		335	4650.43	38616.5	1286.58	447.987	447.987	outside	447.987
336	68204.8	35698.1	2851.78	56.4808	56.4808	inside	-56.4808		336	70063.3	38695	1757.39	74.991	74.991	outside	74.991
337	69880.8	36207.4	2446.81	29.8204	29.8204	outside edge	29.8204		337	74957.9	39774.8	2851.77	119.979	119.979	outside	119.979
338	4659.28	38587.1	1175.58	463.399	463.399	outside	463.399		338	54849.1	40040.1	2411.38	14.0556	14.0556	outside edge	14.0556
339	70148.5	38587.9	1848.15	160.033	160.033	outside	160.033		339	30845.5	40967.1	2214.07	79.7797	79.7797	outside	79.7797
340	74813.5	39702.9	2794.08	290.5	290.5	outside	290.5		340	12476.9	41210.3	2357.68	234.944	234.944	outside	234.944
341	54848.1	40106.6	2607.95	18.2764	18.2764	outside edge	18.2764		341	28637.1	42336.7	2925.63	216.927	216.927	outside	216.927
342	30805.1	40934.9	2176.09	130.65	130.65	outside	130.65		342	8095.33	42200.1	2782.57	180.754	180.754	outside	180.754
343	72808.4	42924.4	2867.37	78.1205	78.1205	outside	78.1205		343	72845.8	42797.9	2812.35	16.3351	16.3351	inside	-16.3351
344	2288.6	43771.4	2726.83	43.3622	43.3622	outside edge	43.3622		344	2310.46	43748.3	2695.65	38.1873	38.1873	outside	38.1873
345	3699.69	43831	3037.22	90.9468	90.9468	outside	90.9468		345	3727.55	43774.7	3111.64	80.7154	80.7154	outside	80.7154
346	34111.9	44133.8	2308.06	117.152	117.152	outside	117.152		346	34025	44274.5	2242.64	25.1874	25.1874	outside edge	25.1874
347	65122.1	45389.9	2463.5	96.3787	96.3787	outside	96.3787		347	63210.2	44770.7	2705.81	181.243	181.243	outside	181.243
348	7396.16	46498.7	3186.99	78.7339	78.7339	outside	78.7339		348	65211.5	45318	2355.62	81.5618	81.5618	outside	81.5618
349	64326	46708.4	2870.48	48.9445	48.9445	outside	48.9445		349	7416.09	46482.9	3286.28	94.7213	94.7213	outside	94.7213
350	5932.55	47258.8	2891.41	179.077	179.077	outside	179.077		350	64302.2	46592.7	2838.17	132.128	132.128	outside	132.128
351	1400.02	47855.5	3564.64	93.2748	93.2748	outside	93.2748		351	5914.13	47280.4	2797.11	158.236	158.236	outside	158.236
352	12288.3	47844.5	2584.43	59.4425	59.4425	outside	59.4425		352	6542.03	47822	3349.98	135.804	135.804	outside	135.804
353	32512.9	49067.9	2617.66	221.346	221.346	outside	221.346		353	1457.6	47866.6	3361.93	62.8065	62.8065	outside edge	62.8065
354	56651.2	50581.6	1133.02	442.015	442.015	outside	442.015		354	12317.4	47922.1	2567.31	77.8711	77.8711	outside	77.8711
355	3422.84	51672.6	3324.26	921.301	921.301	outside	921.301		355	12120.9	49196.4	3154.66	114.596	114.596	outside	114.596
356	8485.47	51849.8	2959.16	149.796	149.796	outside	149.796		356	56642.6	50467.2	1197.46	422.783	422.783	outside	422.783
357	12035.9	52074	2945.98	59.888	59.888	outside edge	59.888		357	3370.62	51847.7	3299.09	1035.07	1035.07	outside	1035.07
358	70794.9	52185.4	2938.67	81.7606	81.7606	inside	-81.7606		358	8472.2	51773.7	2905.16	133.422	133.422	outside	133.422
359	19768.2	53025.7	2739.37	16.0223	16.0223	outside edge	16.0223		359	70820.3	52126.5	2905.67	107.355	107.355	inside	-107.355
360	21186.5	53461.8	2931.39	147.238	147.238	outside	147.238		360	19894.8	52990.2	2637.19	57.5589	57.5589	inside	-57.5589
361	9868.26	53887.7	1209.32	482.533	482.533	outside	482.533		361	21126	53373.2	2932.67	111.239	111.239	outside	111.239
362	11049.4	53894.2	3008.75	34.4878	34.4878	outside	34.4878		362	9841	53896.8	1443.98	277.413	277.413	outside	277.413
363	75792.2	54578.1	2812.65	14.0164	14.0164	outside edge	14.0164		363	11023.9	53890.8	3013.11	38.9278	38.9278	outside	38.9278
364	5555.08	56398	2570.82	122.47	122.47	outside	122.47		364	75780.2	54551.4	2778.67	6.30119	6.30119	outside edge	6.30119
365	22036.5	56701.9	2697.26	50.9062	50.9062	inside	-50.9062		365	5397.19	56475.7	2561.87	14.7768	14.7768	outside edge	14.7768
366	60600.6	57029.3	3272.3	215.205	215.205	outside	215.205		366	21966	56686.7	2613.26	44.6708	44.6708	inside	-44.6708
367	6297.92	58901.6	2690.11	193.592	193.592	outside	193.592		367	6255.27	58853.7	2688.15	179.098	179.098	outside	179.098
368	46692	59023.7	3021.78	216.052	216.052	outside	216.052		368	46587.1	59100.4	3079.87	87.6549	87.6549	outside	87.6549
369	71850.8	59789.4	3251.53	23.9286	23.9286	inside edge	-23.9286		369	71990.3	59707.4	3241.55	16.8379	16.8379	inside edge	-16.8379
370	76088.6	60609.1	2901.11	55.3829	55.3829	outside edge	55.3829		370	11285.3	60181	2942.4	181.027	181.027	outside	181.027
371	5600.81	60784.1	2206.15	61.6725	61.6725	outside edge	61.6725		371	76059.2	60725.7	2770.79	23.2691	23.2691	inside	-23.2691
372	68789.4	62170.6	2785.64	36.0547	36.0547	inside	-36.0547		372	5550.41	60771.6	2215.87	47.2606	47.2606	outside edge	47.2606
373	15449.5	63527.7	2968.98	59.6924	59.6924	outside	59.6924		373	68797.5	62239.9	2784.92	40.8298	40.8298	inside	-40.8298
374	43060	63830.3	2775.17	108.677	108.677	outside	108.677		374	15428.5	63646.3	3045.91	37.7891	37.7891	inside	-37.7891
375	20289.1	64165.9	2801.61	92.3105	92.3105	inside	-92.3105		375	43142	63806.6	2790.67	48.242	48.242	outside edge	48.242
376	58405.2	64208.2	3395.8	21.1487	21.1487	inside edge	-21.1487		376	20387.8	64204.1	2884.88	135.267	135.267	inside	-135.267
377	73279.3	65203.6	2809.86	43.0612	43.0612	inside	-43.0612		377	58404.9	64165.8	3302.91	22.3692	22.3692	inside edge	-22.3692
378	29963	65395.9	1984.94	62.8547	62.8547	inside	-62.8547		378	73220.6	65049	2637.95	19.2561	19.2561	inside	-19.2561
379	71565.3	65409.7	2784.44	15.8684	15.8684	outside edge	15.8684		379	29906	65499.7	1824.07	42.9541	42.9541	inside	-42.9541
380	36670.9	66046.1	1376.49	218.916	218.916	outside	218.916		380	71507.3	65417.1	2682.39	48.9659	48.9659	outside	48.9659
381	29641.8	66482.9	2899.71	36.6128	36.6128	outside edge	36.6128		381	36662.5	66131.5	1618.74	177.077	177.077	outside	177.077
382	20025.9	67624.7	2926.42	81.1691	81.1691	outside	81.1691		382	29573	66424.2	2724.09	14.611	14.611	inside	-14.611
383	9469.13	67882.4	2762.1	59.4385	59.4385	inside	-59.4385		383	20048.8	67778.9	2841.14	85.6762	85.6762	outside	85.6762
384	11105	68038	1615.02	130.578	130.578	outside	130.578		384	9410.59	67870.7	2642.94	56.9103	56.9103	inside	-56.9103
385	49403.2	68134.9	1245.95	90.9977	90.9977	inside	-90.9977		385	11096.4	68021.9	1880.7	114.17	114.17	outside	114.17
386	75116.9	68158.3	1200.03	73.5086	73.5086	outside	73.5086		386	49444.3	68206.3	1411.71	141.479	141.479	inside	-141.479
387	23644.1	69190.8	2797.34	94.6588	94.6588	inside	-94.6588		387	75067.4	68176	1284.11	21.5352	21.5352	outside edge	21.5352
388	7384.29	69419.9	2793.22	400.807	400.807	outside	400.807		388	23512.9	69188.5	2676	18.3804	18.3804	inside	-18.3804
389	50592.4	69613.7	2299.92	61.7216	61.7216	outside edge	61.7216		389	7350.82	69443.1	2922.79	401.939	401.939	outside	401.939
390	6493.98	71198.2	2753.57	146.862	146.862	outside	146.862		390	50573.2	69740.9	2308.49	18.1813	18.1813	inside edge	-18.1813
391	4831.51	71272.2	2941.07	121.899	121.899	outside	121.899		391	6479.87	71169	2824.24	116.094	116.094	outside	116.094
392	34834.2	71431.9	2529.22	18.9792	18.9792	inside	-18.9792		392	4757.26	71301.6	2838.65	122.027	122.027	outside	122.027
393	35949	72459	2849.03	26.2797	26.2797	outside edge	26.2797		393	34849.1	71438.9	2459.31	17.9456	17.9456	inside	-17.9456
394	36306.1	72587	2911.98	57.1416	57.1416	outside edge	57.1416		394	36020.9	72548.7	2779.71	9.76833	9.76833	inside	-9.76833
395	16436.3	73365.8	3070.78	202.513	202.513	outside	202.513		395	36247.8	72558.4	2827.99	38.8718	38.8718	outside edge	38.8718
396	21697.1	73685.5	3010.95	14.2816	14.2816	inside edge	-14.2816		396	16378.8	73404.2	3028.4	253.252	253.252	outside	253.252
397	74389.4	74084.8	3124.84	87.463	87.463	outside	87.463		397	21670.9	73728.9	3216.95	41.8729	41.8729	inside	-41.8729
398	44842.3	75471	2937.08	200.474	200.474	outside	200.474		398	74358.6	74094.3	2868.45	75.7232	75.7232	outside	75.7232
399	74028.7	75461	2665.55	386.953	386.953	outside	386.953		399	44929.8	75418.6	2905.46	300.445	300.445	outside	300.445
400	12430.3	75762.1	2100.5	121.679	121.679	outside	121.679		400	74004.4	75464.5	2624.54	433.778	433.778	outside	433.778
401	44480.5	76013.5	2394.91	31.3285	31.3285	inside	-31.3285		401	12415.2	75739.4	2067.52	112.323	112.323	outside	112.323
402	51701.2	76042.5	2992.22	222.873	222.873	outside	222.873		402	44427.7	76072.6	2311.2	78.2523	78.2523	inside	-78.2523
403	55453.8	76018.4	2685.02	105.246	105.246	outside	105.246		403	51736.9	76165	2860.97	135.006	135.006	outside	135.006
404	76599.3	76118.6	3091.27	1212.96	1212.96	outside	1212.96		404	55471	75942.9	2631.2	45.4307	45.4307	outside edge	45.4307
405	53262	76578.1	3060.1	152.066	152.066	outside	152.066		405	76608.5	76149.9	3104.49	1190.02	1190.02	outside	1190.02
406	10207.6	76605.4	1858.37	1086.61	1086.61	outside	1086.61		406	53299.5	76532.5	2975.06	93.6493	93.6493	outside	93.6493
407	55863.5	76695.1	3396.51	74.8596	74.8596	outside	74.8596		407	10232.9	76565.6	1910.81	1077.68	1077.68	outside	1077.68
408	18589.9	76934.6	1429.43	32.5841	32.5841	outside edge	32.5841		408	55794.2	76704.1	3292.49	60.576	60.576	outside	60.576
409	61026.6	674.619	2917.21	18.0539	18.0539	outside edge	18.0539		409	18489	77008.7	1644.76	22.1791	22.1791	outside edge	22.1791
410	72709.3	844.495	2888.78	46.1956	46.1956	outside edge	46.1956		410	61055.5	725.467	2896.55	24.1552	24.1552	outside edge	24.1552
411	68475.5	1113.91	1527.71	93.0286	93.0286	outside	93.0286		411	72733.4	930.212	2852.39	96.2879	96.2879	outside	96.2879
412	57605.8	1169.76	2477.88	119.963	119.963	outside	119.963		412	68463.3	1117.64	1754.96	98.0076	98.0076	outside	98.0076
413	66530.4	1196.77	1909.18	131.19	131.19	outside	131.19		413	57685.8	1178.54	2540.48	54.8589	54.8589	outside	54.8589
414	63177.7	1274.43	1898.26	374.535	374.535	outside	374.535		414	63175.9	1391.45	2085.99	251.729	251.729	outside	251.729
415	65961.3	1299.29	2776.36	110.453	110.453	outside	110.453		415	65978.8	1314.86	2750.94	97.7619	97.7619	outside	97.7619
416	73446.7	1268.17	2606.26	23.2644	23.2644	outside edge	23.2644		416	73344.4	1338.01	2723.86	3.77017	3.77017	inside edge	-3.77017
417	73087.4	1313.66	3169.32	76.43	76.43	outside	76.43		417	72948.2	1265.42	3071.06	25.71	25.71	outside edge	25.71
418	63215.2	1983.35	2218.92	22.3701	22.3701	inside	-22.3701		418	63210.2	1973.18	2308.51	51.171	51.171	inside	-51.171
419	70807.8	2050.3	2325.12	10.3943	10.3943	outside edge	10.3943		419	70852.4	2124.88	2382.12	69.6823	69.6823	outside	69.6823
420	54714.2	2482.08	2306.31	155.86	155.86	outside	155.86		420	54645.4	2456.23	2370.76	101.127	101.127	outside	101.127
421	58614	2561.88	1572.35	187.44	187.44	outside	187.44		421	58777.3	2584.36	1736.17	53.2438	53.2438	outside edge	53.2438
422	61703.3	2581.12	2560.4	83.1635	83.1635	inside	-83.1635		422	61531	2498.9	2369.03	41.0481	41.0481	inside	-41.0481
423	59514.2	2971.16	2050.08	26.1003	26.1003	inside edge	-26.1003		423	59473.3	2915.92	2114.32	12.8675	12.8675	inside edge	-12.8675
424	67581	2956.03	2877.46	185.641	185.641	outside	185.641		424	67493	2988.86	2823.41	114.317	114.317	outside	114.317
425	66812.2	3012.76	2642.59	18.4051	18.4051	inside edge	-18.4051		425	66772	2746.08	2609.91	36.5265	36.5265	outside edge	36.5265
426	66503.7	3106.7	2197.91	98.9863	98.9863	outside	98.9863		426	66418.4	3052.21	2247.4	47.4606	47.4606	outside	47.4606
427	71250.8	3252.99	2173.35	69.1145	69.1145	outside	69.1145		427	71254.2	3296.53	2233.59	27.1194	27.1194	outside edge	27.1194
428	64776.9	3395.52	2399.94	61.7993	61.7993	outside	61.7993		428	64701.1	3352.4	2481.87	8.81209	8.81209	inside edge	-8.81209
429	67136.3	3403.84	1708.61	80.1442	80.1442	outside	80.1442		429	67096.8	3396.56	1852.16	45.2422	45.2422	outside edge	45.2422
430	54447.8	3570.47	1782.08	323.308	323.308	outside	323.308		430	54323.5	3663.53	1935.82	166.045	166.045	outside	166.045
431	59484.7	3563.48	1867.88	56.8655	56.8655	outside edge	56.8655		431	59441.3	3646.07	2028.36	23.5969	23.5969	inside	-23.5969
432	70829	3689.72	1979.01	79.9934	79.9934	outside	79.9934		432	70833.6	3724.46	2177.61	99.4778	99.4778	outside	99.4778
433	57326.8	3765.05	1782.93	118.819	118.819	outside	118.819		433	57357.6	3778.93	1966.54	109.866	109.866	outside	109.866
434	58561.9	3857.72	1687.93	125.535	125.535	outside	125.535		434	58581.2	3827.57	1902.59	56.9884	56.9884	outside edge	56.9884
435	56866.6	4053.25	1871.97	222.379	222.379	outside	222.379		435	56703.2	3988.98	1925.36	57.7942	57.7942	outside	57.7942
436	66001.9	4715.85	1993.91	52.7871	52.7871	outside edge	52.7871		436	65955.2	4750.94	2151.26	50.7252	50.7252	outside edge	50.7252
437	57891.7	4958.02	2637.86	107.337	107.337	outside	107.337		437	57901.7	5004.88	2648.53	64.3339	64.3339	outside edge	64.3339
438	64638.1	5948.76	2897.6	24.233	24.233	inside	-24.233		438	64603.7	5876.22	2911.59	61.2932	61.2932	inside	-61.2932
439	60201.8	6006.39	1362.85	37.7061	37.7061	outside	37.7061		439	60185.8	6002.74	1588.93	19.2351	19.2351	outside edge	19.2351
440	70733.1	6013.02	2729.28	45.9488	45.9488	outside edge	45.9488		440	70687.9	5960.15	2645.46	47.444	47.444	outside edge	47.444
441	54959.1	6033.06	1897.12	311.656	311.656	outside	311.656		441	54966.9	6047.42	2007.68	297.239	297.239	outside	297.239
442	55598.6	6130.75	1972.07	117.413	117.413	outside	117.413		442	55491.8	6093.45	2103.83	31.8766	31.8766	outside edge	31.8766
443	56819	6124.09	1533.63	561.906	561.906	outside	561.906		443	56915.5	6236.97	1781.52	508.771	508.771	outside	508.771
444	66061	6237.29	2577.92	76.2035	76.2035	outside	76.2035		444	66031.9	6229.61	2602.55	107.605	107.605	outside	107.605
445	68049.8	6450.41	1307.99	175.379	175.379	outside	175.379		445	67943.1	6513.42	1510.47	63.1731	63.1731	outside	63.1731
446	53820.5	6595.43	1857.81	358.875	358.875	outside	358.875		446	53909.4	6601.85	1921.77	338.003	338.003	outside	338.003
447	66876.6	6581.67	2745.29	269.886	269.886	outside	269.886		447	66902.7	6659.26	2727.05	190.335	190.335	outside	190.335
448	62233.8	6703.72	2144.61	76.6103	76.6103	outside	76.6103		448	62197.7	6703.37	2198.36	52.2544	52.2544	outside edge	52.2544
449	52718.6	6745.5	1706.21	26.9121	26.9121	inside	-26.9121		449	52690.8	6754.76	1914.55	14.4976	14.4976	inside	-14.4976
450	64411.6	6743.86	1629.44	158.881	158.881	outside	158.881		450	64339	6762.39	1896.98	89.6483	89.6483	outside	89.6483
451	54071	6854.99	1972.33	190.022	190.022	outside	190.022		451	54246.7	6994.91	1983.09	221.235	221.235	outside	221.235
452	64766	6841.53	1514.36	107.904	107.904	outside	107.904		452	64709.9	6924.44	1770.14	55.1283	55.1283	outside	55.1283
453	51771	6986.39	1466.6	130.881	130.881	outside	130.881		453	51740.6	7052.25	1679.37	58.2415	58.2415	outside	58.2415
454	66290.7	7089.69	2706.75	344.829	344.829	outside	344.829		454	66271.5	7053.23	2619.36	312.769	312.769	outside	312.769
455	62546.8	7282.4	2629.22	37.1736	37.1736	outside edge	37.1736		455	62371.1	7341.69	2682.54	83.1626	83.1626	inside	-83.1626
456	67359.3	7358.51	1943.55	21.2368	21.2368	inside	-21.2368		456	67309.1	7307.53	2180.71	138.346	138.346	inside	-138.346
457	57377.9	7486.01	1498.34	197.481	197.481	outside	197.481		457	57407.8	7641.1	1633.12	71.2525	71.2525	outside	71.2525
458	65697.5	7492.8	2766.66	37.7193	37.7193	inside	-37.7193		458	65697.2	7500.33	2754.48	35.7399	35.7399	inside	-35.7399
459	65870.5	7537.25	1749.62	25.5943	25.5943	outside edge	25.5943		459	66020.1	7603.05	1842.24	95.0881	95.0881	outside	95.0881
460	56424.7	7619.32	1113.38	123.456	123.456	outside	123.456		460	56401.1	7607.03	1284.15	93.0697	93.0697	outside	93.0697
461	61524.2	7646.1	1842.09	56.4113	56.4113	inside	-56.4113		461	61476.9	7685.12	2016.24	16.9218	16.9218	inside	-16.9218
462	55657.7	7900.18	1870.17	24.9599	24.9599	outside edge	24.9599		462	55618.7	7881.52	2120.81	8.22451	8.22451	outside edge	8.22451
463	66178.2	8203.69	2651.79	23.9864	23.9864	inside edge	-23.9864		463	66202.3	8216.51	2515.78	22.8991	22.8991	inside	-22.8991
464	69029	8292.95	1667.57	17.7917	17.7917	inside	-17.7917		464	69067.2	8331.63	1855.02	20.8475	20.8475	inside edge	-20.8475
465	66624.7	8431.75	2428.93	161.894	161.894	outside	161.894		465	66566	8464.63	2468.59	103.282	103.282	outside	103.282
466	49167.6	8626.33	2532.09	165.394	165.394	outside	165.394		466	49087.3	8711.33	2539.95	61.1174	61.1174	outside	61.1174
467	56500.4	8644.22	2018.9	253.854	253.854	outside	253.854		467	56534.4	8662.78	2130.68	249.234	249.234	outside	249.234
468	51138.5	8752.06	1827.82	52.7446	52.7446	inside	-52.7446		468	51152.9	8711.13	1927.58	76.8119	76.8119	inside	-76.8119
469	57946.5	8961.52	2223.05	3.17527	3.17527	inside edge	-3.17527		469	57949.1	9015.35	2230.46	55.2051	55.2051	inside	-55.2051
470	60931.9	9049.74	1896.02	84.3259	84.3259	outside	84.3259		470	60947.7	9132.75	2112.86	13.1163	13.1163	outside edge	13.1163
471	67121.8	9049.14	2336.36	24.4982	24.4982	inside	-24.4982		471	67143.4	9053.42	2356.9	47.3205	47.3205	inside	-47.3205
472	62867.3	9238.82	1625.73	188.344	188.344	outside	188.344		472	62683.1	9265.45	1854.78	21.744	21.744	outside edge	21.744
473	64863.9	9236.65	1805.27	21.0359	21.0359	inside edge	-21.0359		473	64919.1	9261.86	1958.91	35.4193	35.4193	inside	-35.4193
474	64738.2	9257.74	2257.94	17.44	17.44	outside edge	17.44		474	64689.1	9247.63	2411.04	47.7354	47.7354	outside	47.7354
475	60045.5	9402.88	2119.54	15.4603	15.4603	inside	-15.4603		475	60016	9419.59	2170.05	34.547	34.547	inside	-34.547
476	62642	9465.47	2309.4	146.519	146.519	outside	146.519		476	62607.6	9416.46	2243.66	65.5908	65.5908	outside	65.5908
477	69267.6	9481.7	1836.3	43.7657	43.7657	outside edge	43.7657		477	69217.9	9520.29	2088.86	17.0496	17.0496	outside edge	17.0496
478	70043.8	9495.56	1768.49	329.104	329.104	outside	329.104		478	70056.7	9529	2023.79	311.688	311.688	outside	311.688
479	61112.8	9579.16	2453.34	39.7108	39.7108	inside	-39.7108		479	61101.2	9538.66	2373.26	35.9191	35.9191	inside	-35.9191
480	65296.8	9556.54	2258.25	46.7073	46.7073	outside	46.7073		480	65271.1	9563.13	2333.43	50.9484	50.9484	outside edge	50.9484
481	47534.9	9999.1	1137.14	162.311	162.311	outside	162.311		481	47421.8	9888.88	1227.53	36.0695	36.0695	outside edge	36.0695
482	68069.9	10027.6	2544.02	55.6943	55.6943	outside	55.6943		482	68061.1	10072.3	2488.12	15.2382	15.2382	outside edge	15.2382
483	60791.7	10214.6	2451.9	154.565	154.565	outside	154.565		483	60709.5	10374.7	2449.36	165.37	165.37	outside	165.37
484	64840.1	10265.4	2296.58	80.1604	80.1604	outside	80.1604		484	64816.8	10227	2275.08	35.9341	35.9341	outside edge	35.9341
485	61650.8	10379.1	2761.78	14.1258	14.1258	outside edge	14.1258		485	61639.6	10390.5	2637.88	14.5148	14.5148	outside edge	14.5148
486	62441	10463	2454.04	21.0278	21.0278	inside edge	-21.0278		486	62396.3	10413.8	2426.91	14.704	14.704	inside	-14.704
487	57242.3	10839.3	1646.64	161.315	161.315	outside	161.315		487	57161.7	10763.6	1813.41	53.3364	53.3364	outside	53.3364
488	60890.4	11047.9	2873.55	93.0274	93.0274	outside	93.0274		488	60756.1	11030.4	2741.34	16.5904	16.5904	outside edge	16.5904
489	58951.3	11640.1	2096.24	21.6029	21.6029	outside edge	21.6029		489	58996.2	11619.8	2155.4	24.0044	24.0044	inside	-24.0044
490	67988.9	11633.4	1918.37	8.97167	8.97167	outside edge	8.97167		490	67948.4	11649.2	2058.56	16.8123	16.8123	inside edge	-16.8123
491	68343.1	11634	2261.03	54.6446	54.6446	outside	54.6446		491	68276.6	11631.5	2325.71	6.46531	6.46531	outside edge	6.46531
492	57749.1	11954	2708.95	124.132	124.132	outside	124.132		492	57686.8	12051.5	2620.71	26.8554	26.8554	outside edge	26.8554
493	59489.2	12026.3	2744.09	245.823	245.823	outside	245.823		493	59376.8	12039.5	2830.9	293.106	293.106	outside	293.106
494	70234	12314.4	2480.48	110.775	110.775	outside	110.775		494	70271.8	12328.4	2456.22	75.2574	75.2574	outside	75.2574
495	53077	12576	2488.97	193.747	193.747	outside	193.747		495	52995.7	12610	2407.06	167.76	167.76	outside	167.76
496	57402.9	12629.2	1881.52	9.32094	9.32094	outside edge	9.32094		496	57345.2	12604.2	2031.45	26.7855	26.7855	inside	-26.7855
497	58215.1	12755.8	1670.13	75.7692	75.7692	inside	-75.7692		497	58197.1	12757.6	1444.46	79.8913	79.8913	inside	-79.8913
498	55979.1	12896.6	2815.21	89.2738	89.2738	outside	89.2738		498	55893.4	12860	2705.69	23.5692	23.5692	outside edge	23.5692
499	66251.9	12980.9	1485.32	233.866	233.866	outside	233.866		499	66174.5	13120.8	1561.74	96.852	96.852	outside	96.852
500	54489.5	13041.5	2825.31	340.303	340.303	outside	340.303		500	54379.6	12954.3	2750.74	224.522	224.522	outside	224.522
501	58422.2	13074.5	1538.93	124.837	124.837	outside	124.837		501	58318.2	13020.3	1760.12	22.1449	22.1449	outside edge	22.1449
502	58105.5	13241.7	1540.46	21.7996	21.7996	outside edge	21.7996		502	58019	13282.8	1642.7	32.3424	32.3424	outside	32.3424
503	63565.1	13636.4	2647.47	23.3707	23.3707	inside edge	-23.3707		503	63574.8	13644.4	2574.75	9.18203	9.18203	inside	-9.18203
504	59341.1	14109	2287.39	173.391	173.391	outside	173.391		504	59389.5	14024.3	2299.16	120.209	120.209	outside	120.209
505	52604.7	14186.7	2099.89	63.0899	63.0899	outside	63.0899		505	52557.2	14258.2	2213.73	12.7561	12.7561	outside edge	12.7561
506	48244.3	14257.3	1274.76	361.939	361.939	outside	361.939		506	48310.1	14248	1387.37	419.221	419.221	outside	419.221
507	56391.8	14325.2	2010.51	100.623	100.623	outside	100.623		507	56292.7	14350.8	2092.76	66.2256	66.2256	outside	66.2256
508	66601.6	14320.1	2745.35	92.0115	92.0115	outside	92.0115		508	66576.6	14267.2	2695.42	42.0727	42.0727	outside	42.0727
509	62214.9	14407.4	2753.5	178.7	178.7	outside	178.7		509	62242.5	14395.8	2711.01	165.979	165.979	outside	165.979
510	54616.8	14436	1799.22	164.896	164.896	outside	164.896		510	54503.7	14453.8	1951.9	182.89	182.89	outside	182.89
511	57509.1	14446	1753.07	383.623	383.623	outside	383.623		511	57490	14537.1	1953.19	403.175	403.175	outside	403.175
512	53901.4	14650.9	1642.42	25.7971	25.7971	inside	-25.7971		512	53966.8	14669.1	1793.37	72.1568	72.1568	inside	-72.1568
513	60679.8	14718	2284.24	114.212	114.212	outside	114.212		513	60585.2	14789	2283.01	11.4718	11.4718	outside edge	11.4718
514	67593.2	14890.1	1382.03	47.1533	47.1533	inside	-47.1533		514	67560.9	14885.3	1548.1	50.2546	50.2546	inside	-50.2546
515	54788.8	15083.9	2152.3	98.3423	98.3423	outside	98.3423		515	54760.3	15102.9	2272.98	95.0785	95.0785	outside	95.0785
516	64899.8	15463.1	2262.97	12.9474	12.9474	inside edge	-12.9474		516	64880.9	15384.6	2311.98	27.8404	27.8404	inside	-27.8404
517	57249.3	16236.8	1140.25	91.7145	91.7145	outside	91.7145		517	57170.8	16299.9	1296.36	34.5928	34.5928	outside edge	34.5928
518	45611.4	16613.1	1303.55	76.9541	76.9541	outside	76.9541		518	45596.8	16691.7	1468.93	118.768	118.768	outside	118.768
519	54315.4	16720.9	1296.55	366.179	366.179	outside	366.179		519	54221.4	16627.7	1548.68	273.761	273.761	outside	273.761
520	61426.8	16763.1	1789.64	35.4095	35.4095	outside edge	35.4095		520	61445.3	16765.1	1892.53	24.2962	24.2962	outside edge	24.2962
521	58489.6	17118.5	2449.71	129.074	129.074	outside	129.074		521	58434.2	17074.1	2472.12	60.3891	60.3891	outside edge	60.3891
522	51273.5	17438.6	1589.86	288.72	288.72	outside	288.72		522	51282.4	17322.3	1759.75	277.625	277.625	outside	277.625
523	58194.8	17568.7	2046.71	209.714	209.714	outside	209.714		523	58282.3	17528.3	2121.93	119.859	119.859	outside	119.859
524	60750.1	17592.3	3017.33	12.9563	12.9563	outside edge	12.9563		524	60862	17496.5	3078.18	48.1192	48.1192	outside edge	48.1192
525	69085.4	17851.1	3001.17	101.326	101.326	outside	101.326		525	58793.6	17940.3	1227.72	120.934	120.934	inside	-120.934
526	58867.3	17932.2	1121.12	87.4745	87.4745	inside	-87.4745		526	60673.8	17945.8	2946.7	36.5078	36.5078	outside edge	36.5078
527	60649.6	18012.1	3096.23	128.547	128.547	outside	128.547		527	57010.4	18435.3	1578.56	89.8954	89.8954	outside	89.8954
528	57071.2	18518.9	1554.26	130.011	130.011	outside	130.011		528	65884.1	18632.1	1755.23	38.08	38.08	inside	-38.08
529	65960.5	18588.7	1519.83	34.4168	34.4168	inside	-34.4168		529	60051.2	18867.3	2453.6	24.9791	24.9791	outside edge	24.9791
530	59992.1	18820.4	2416.01	88.5879	88.5879	outside	88.5879		530	56939.4	19197.5	1593.04	56.7478	56.7478	outside edge	56.7478
531	56948.7	19168.6	1578.08	49.0687	49.0687	outside edge	49.0687		531	53058	19172.2	3135.73	444.632	444.632	outside	444.632
532	53053.5	19222.2	3170.54	504.636	504.636	outside	504.636		532	57439.4	19220.2	2218.89	60.0983	60.0983	inside	-60.0983
533	57401	19223.3	2186.37	64.0793	64.0793	inside	-64.0793		533	56072.3	19418.8	2305.94	248.091	248.091	outside	248.091
534	56079.1	19415.1	2250.24	243.032	243.032	outside	243.032		534	53489.7	19558.7	2538.94	34.7436	34.7436	inside	-34.7436
535	53412.9	19542.5	2598.9	32.5917	32.5917	outside edge	32.5917		535	60101.6	19714.2	2285.7	86.16	86.16	outside	86.16
536	60139.7	19619.8	2173.98	47.7789	47.7789	outside edge	47.7789		536	49626.2	20029.4	1957.7	33.1024	33.1024	outside	33.1024
537	49562.2	20043.5	1773.7	99.2947	99.2947	outside	99.2947		537	52887.3	20325.1	1528.32	5.97705	5.97705	outside edge	5.97705
538	52936.4	20361.5	1413.67	16.0696	16.0696	inside	-16.0696		538	59893.8	20405.8	2528.55	38.469	38.469	inside	-38.469
539	59849.5	20352	2580.5	6.21267	6.21267	inside edge	-6.21267		539	45992.9	20449.8	2067.76	110.232	110.232	outside	110.232
540	45931.7	20413.8	1955.39	192.263	192.263	outside	192.263		540	56713.4	20431.2	2294.41	76.3136	76.3136	outside	76.3136
541	56647.7	20434.6	2290.06	129.229	129.229	outside	129.229		541	47193.7	20481	1795.37	58.7074	58.7074	outside	58.7074
542	47123.6	20484.6	1662.86	109.424	109.424	outside	109.424		542	57440	20458.7	1438.43	14.4024	14.4024	outside edge	14.4024
543	57387.8	20538.5	1306.3	41.4493	41.4493	outside edge	41.4493		543	55554	20633	2228.28	43.2145	43.2145	outside edge	43.2145
544	55494.3	20614.9	2111.33	103.794	103.794	outside	103.794		544	58524.8	20681.7	1717.41	52.718	52.718	inside	-52.718
545	58576.7	20605	1521.78	5.64408	5.64408	inside edge	-5.64408		545	64231.5	20656.3	2067.89	11.4821	11.4821	outside edge	11.4821
546	64247.7	20617.3	2003.59	44.6055	44.6055	outside edge	44.6055		546	64708.7	20774.6	2634.45	27.5666	27.5666	outside edge	27.5666
547	64717.5	20782.1	2619.65	19.1084	19.1084	outside edge	19.1084		547	61079	20913.1	2091.15	21.4755	21.4755	outside edge	21.4755
548	61095	20856.5	1861.85	68.6909	68.6909	outside	68.6909		548	56610	20858.6	1942.72	189.264	189.264	outside	189.264
549	56665.4	20919.5	1845.05	247.529	247.529	outside	247.529		549	55105.7	21071.9	2454.27	114.676	114.676	inside	-114.676
550	55186.6	21078.5	2482.29	71.079	71.079	inside	-71.079		550	64468.7	21321.4	2014.68	47.3823	47.3823	outside edge	47.3823
551	64476.3	21270.4	1723.27	11.0527	11.0527	outside edge	11.0527		551	50183.3	21781.7	2574.04	49.0838	49.0838	inside	-49.0838
552	50183.3	21806	2599.93	47.5937	47.5937	inside	-47.5937		552	55997.8	21772.1	1582.79	25.991	25.991	outside edge	25.991
553	56054.2	21853.6	1517.88	8.20416	8.20416	inside edge	-8.20416		553	46031.8	21983.5	1790.25	47.9425	47.9425	outside	47.9425
554	46065.3	21900.3	1637.71	40.6621	40.6621	outside	40.6621		554	50371.6	22078.2	1638.63	34.9226	34.9226	inside	-34.9226
555	50408.5	22053.1	1441.51	48.2385	48.2385	inside	-48.2385		555	56862.2	22450.7	1576.14	5.72074	5.72074	inside edge	-5.72074
556	56837.8	22386.8	1622.05	7.56209	7.56209	inside edge	-7.56209		556	48734.6	22577.1	1702.72	42.993	42.993	outside edge	42.993
557	48773.2	22575.2	1477.63	86.19	86.19	outside	86.19		557	58883.1	22551.5	3228.35	28.3752	28.3752	outside edge	28.3752
558	58907.7	22577.1	3302.12	61.2158	61.2158	outside	61.2158		558	54654.6	22770.5	2092.58	53.0399	53.0399	inside	-53.0399
559	54774	22760.1	2256.87	44.9262	44.9262	outside	44.9262		559	41420.5	22928.1	1593.79	77.4015	77.4015	outside	77.4015
560	41290.5	22942.7	1819.48	27.1513	27.1513	inside	-27.1513		560	67823.7	22989.6	2097.45	226.874	226.874	outside	226.874
561	67860.7	23019.3	2141.39	169.335	169.335	outside	169.335		561	51389	23174.8	2389.93	15.8259	15.8259	inside edge	-15.8259
562	51478	23176.9	2505.55	63.5235	63.5235	outside edge	63.5235		562	62188.5	23152.7	2251.82	23.665	23.665	outside edge	23.665
563	62210.4	23209.5	2369.29	6.75362	6.75362	inside edge	-6.75362		563	55455.5	23248	1352.3	23.6355	23.6355	inside edge	-23.6355
564	55473.6	23272.8	1322.45	18.8026	18.8026	inside	-18.8026		564	53159.8	23476.8	2414.95	93.4685	93.4685	outside	93.4685
565	53131.1	23364.1	2381.18	82.4443	82.4443	outside	82.4443		565	56932	23461.8	2792.09	334.665	334.665	outside	334.665
566	57017.7	23446.1	2848.44	432.656	432.656	outside	432.656		566	52307.1	23318.3	1981.63	192.5	192.5	outside	192.5
567	52140.3	23478.3	1917.96	74.1185	74.1185	outside	74.1185		567	41999.3	23694.9	1282.04	59.3138	59.3138	outside edge	59.3138
568	41954	23625.7	1144.97	59.0485	59.0485	outside edge	59.0485		568	42755.1	23630.1	1387.59	16.0896	16.0896	inside	-16.0896
569	42656.7	23697.6	1197.94	74.272	74.272	outside	74.272		569	42250.8	23963.6	1548.83	49.3388	49.3388	outside edge	49.3388
570	42214.1	24010.2	1445.52	43.436	43.436	outside edge	43.436		570	64560.1	24124.4	2549.65	332.809	332.809	outside	332.809
571	64487.2	24083.7	2628.92	241.202	241.202	outside	241.202		571	52292	24221.2	1963.31	26.9712	26.9712	outside edge	26.9712
572	52316.5	24262.8	1939.83	67.7848	67.7848	outside	67.7848		572	48239.9	24419.2	2197.26	34.0845	34.0845	inside	-34.0845
573	48364.4	24482.1	2060.19	54.3096	54.3096	outside edge	54.3096		573	52387.7	25031	2203.79	63.0218	63.0218	outside	63.0218
574	52506.4	24945.5	2222.95	153.581	153.581	outside	153.581		574	66542.8	24952.1	2244.8	52.7957	52.7957	inside	-52.7957
575	66530.9	25022.7	2189.07	22.1616	22.1616	inside	-22.1616		575	47877.6	25074.6	1701.76	24.2196	24.2196	inside edge	-24.2196
576	47928.5	25063.7	1696.81	22.6487	22.6487	inside edge	-22.6487		576	51931.1	25052.2	2132.3	54.0015	54.0015	outside edge	54.0015
577	51911.6	25073.5	2012.86	88.2381	88.2381	outside	88.2381		577	53023.3	25064.9	2338.84	14.8778	14.8778	outside edge	14.8778
578	53017.9	25111.7	2250.01	50.4203	50.4203	outside	50.4203		578	49951.6	25157.7	2186.31	290.743	290.743	outside	290.743
579	49870.5	25163.1	2142.34	266.128	266.128	outside	266.128		579	60255.7	25112.7	1833.26	94.482	94.482	outside	94.482
580	60234.4	25164.9	1745.71	116.683	116.683	outside	116.683		580	52095.6	25293.7	1436.99	12.2437	12.2437	outside edge	12.2437
581	52170.3	25280.6	1264.3	64.791	64.791	outside	64.791		581	50945.9	25299.7	2225.91	189.931	189.931	outside	189.931
582	51060.9	25304.5	2344.19	228.456	228.456	outside	228.456		582	48433.8	25391.7	1731.83	66.1687	66.1687	outside edge	66.1687
583	48227.1	25376.9	1650.78	255.128	255.128	outside	255.128		583	51880.6	25614.9	1692.46	101.993	101.993	outside	101.993
584	51805.6	25616.9	1658.4	156.462	156.462	outside	156.462		584	59878.7	25856.8	2724.99	5.53018	5.53018	outside edge	5.53018
585	59947.2	25790.7	2856.3	96.4967	96.4967	outside	96.4967		585	50204.1	25910.1	1991.89	458.091	458.091	outside	458.091
586	50304.8	25861.3	2028.82	475.728	475.728	outside	475.728		586	54234.8	26076	2502.9	58.7454	58.7454	inside	-58.7454
587	54180.3	26059.7	2477.66	2.66511	2.66511	inside edge	-2.66511		587	53062.2	26085.4	1262.33	71.0672	71.0672	outside	71.0672
588	53061.7	26088.3	1080.2	63.4298	63.4298	outside	63.4298		588	49597.9	26326.7	1819.47	58.0752	58.0752	inside	-58.0752
589	49670.3	26257.6	1644.9	31.267	31.267	inside	-31.267		589	55284.1	26309.5	2506.43	45.4615	45.4615	outside edge	45.4615
590	55346.5	26277.9	2522.34	109.919	109.919	outside	109.919		590	46846.3	26683.6	1926.49	180.737	180.737	outside	180.737
591	46794.1	26555.4	1749.75	196.543	196.543	outside	196.543		591	53195	26551	1812.96	78.1429	78.1429	outside	78.1429
592	53291.1	26568.1	1736.76	173.588	173.588	outside	173.588		592	47455.4	26609.4	2030.36	13.3349	13.3349	outside edge	13.3349
593	47542.1	26645.4	1966.37	90.6062	90.6062	outside	90.6062		593	54196.8	26905.5	2426.48	41.5525	41.5525	outside edge	41.5525
594	54072.5	26905.1	2280.1	12.2114	12.2114	outside edge	12.2114		594	54732.6	26947.2	2571.81	9.82123	9.82123	outside edge	9.82123
595	54827.8	26949.9	2660.84	96.6796	96.6796	outside	96.6796		595	46089.7	27291	2448.11	102.886	102.886	outside	102.886
596	45994.4	27260.6	2507.19	204.947	204.947	outside	204.947		596	43844.7	27441.4	2817.2	125.989	125.989	outside	125.989
597	43980.5	27356.1	2829.67	99.9039	99.9039	outside	99.9039		597	46433.5	27457.7	1710.52	35.2239	35.2239	inside	-35.2239
598	46534.4	27589.4	1691.21	56.8668	56.8668	inside	-56.8668		598	52346.1	27619.7	2333.94	36.8294	36.8294	outside edge	36.8294
599	52297.3	27636.2	2433.43	9.44004	9.44004	outside edge	9.44004		599	56158.3	27665.2	2208.97	17.5939	17.5939	inside edge	-17.5939
600	56217.7	27626.8	2258.07	33.5994	33.5994	outside	33.5994		600	62642.3	27769.1	2351.38	24.4692	24.4692	outside edge	24.4692
601	62682.6	27653.5	2420.08	63.8486	63.8486	outside	63.8486		601	44680.3	27785.7	1019.95	54.7838	54.7838	outside	54.7838
602	44702.8	27740.5	891.311	36.9207	36.9207	outside	36.9207		602	43791.8	27745.9	1635.8	50.345	50.345	inside	-50.345
603	43796.3	27821.6	1443.72	80.6812	80.6812	inside	-80.6812		603	56487.4	28209.4	2485.54	16.3419	16.3419	outside edge	16.3419
604	56493.2	28116.1	2487.02	12.7704	12.7704	inside edge	-12.7704		604	44766	28195.4	1122.2	21.0413	21.0413	outside edge	21.0413
605	44732.1	28183.4	1000.83	24.2139	24.2139	outside edge	24.2139		605	51333.2	28300.9	2426.98	86.0362	86.0362	outside	86.0362
606	51471.4	28223.2	2462.39	240.84	240.84	outside	240.84		606	43292.8	28241.2	1671.64	95.6761	95.6761	outside	95.6761
607	43246.9	28288.9	1557.99	162.69	162.69	outside	162.69		607	50766.7	28285.3	1843.74	44.9631	44.9631	outside edge	44.9631
608	50762	28304.8	1810.08	61.0163	61.0163	outside	61.0163		608	53042.3	28740	2319.44	11.2902	11.2902	inside	-11.2902
609	53291.5	28641.3	2314.08	11.9806	11.9806	outside edge	11.9806		609	51111.5	28556.2	2430.02	34.1148	34.1148	outside edge	34.1148
610	51114.2	28660.1	2426.68	113.171	113.171	outside	113.171		610	52778.5	28887.8	2275.08	19.2923	19.2923	outside edge	19.2923
611	52984.8	28789	2332.73	25.4455	25.4455	inside	-25.4455		611	45793.2	28771.1	1584.36	10.9641	10.9641	outside edge	10.9641
612	45840.2	28816.7	1358.18	62.8896	62.8896	outside	62.8896		612	56397.4	28716.5	2527.43	9.93372	9.93372	outside edge	9.93372
613	56498.5	28802.9	2595.86	54.4792	54.4792	outside edge	54.4792		613	49105.7	28980	1981	7.04576	7.04576	inside edge	-7.04576
614	49112.9	28908.6	1882.26	25.2951	25.2951	outside edge	25.2951		614	50570	28924.6	1544.35	19.748	19.748	outside edge	19.748
615	50552.4	28987.3	1448.06	24.9326	24.9326	outside edge	24.9326		615	55182.2	29205.6	1573.49	52.6481	52.6481	inside	-52.6481
616	55259.3	29144.3	1449.89	65.2572	65.2572	inside	-65.2572		616	47409.7	29127.4	1685.01	70.7683	70.7683	outside	70.7683
617	47450	29287.1	1651.45	225.42	225.42	outside	225.42		617	48812.9	29420.4	1819.8	275.399	275.399	outside	275.399
618	48763.9	29345.8	1600.42	292.59	292.59	outside	292.59		618	37121.4	29411.6	2005.84	36.5874	36.5874	outside edge	36.5874
619	37043.8	29409	1874.18	81.783	81.783	outside	81.783		619	54424.7	29601.8	1728.32	4.81948	4.81948	outside edge	4.81948
620	68928.3	29432.8	1913.55	255.645	255.645	outside	255.645		620	41570.4	29674	2203.3	62.4958	62.4958	outside edge	62.4958
621	54454.1	29488.1	1560.42	84.536	84.536	outside	84.536		621	56238.5	29568.5	2965.19	188.391	188.391	outside	188.391
622	41652.9	29591	2155.71	20.1232	20.1232	inside edge	-20.1232		622	38781.1	29613.9	2067.31	29.253	29.253	outside edge	29.253
623	56314	29584.3	3038.94	271.242	271.242	outside	271.242		623	61299.6	29691.6	2010.03	121.032	121.032	outside	121.032
624	38900.3	29719.2	1924.16	187.29	187.29	outside	187.29		624	38346.1	29777.5	1929.22	81.3337	81.3337	outside	81.3337
625	61287.3	29698.2	1868.93	169.572	169.572	outside	169.572		625	51197	29938.2	1407.48	159.95	159.95	outside	159.95
626	38333.4	29827	1735.62	103.046	103.046	outside	103.046		626	54742.8	29924.6	1634.22	46.9701	46.9701	outside	46.9701
627	51237.6	29916.3	1228.33	183.656	183.656	outside	183.656		627	47374.3	30148.3	1390.51	163.136	163.136	outside	163.136
628	54929.1	29915.5	1502.57	174.785	174.785	outside	174.785		628	48108.1	30268.8	2117.15	48.3557	48.3557	outside	48.3557
629	47430.3	30146.2	1263.09	206.874	206.874	outside	206.874		629	49838.5	30309.1	2055.33	80.5242	80.5242	outside	80.5242
630	48160.8	30165.2	2046.95	102.791	102.791	outside	102.791		630	45567.6	30355.4	1566.31	9.31576	9.31576	inside edge	-9.31576
631	49970.7	30310.1	2034.17	200.174	200.174	outside	200.174		631	61813.3	30538.3	1155.42	76.3646	76.3646	inside	-76.3646
632	45642.7	30355.3	1337.8	90.7482	90.7482	outside	90.7482		632	53970.7	30561.9	2714.19	15.926	15.926	outside edge	15.926
633	61866.3	30472.8	1053.41	30.726	30.726	inside	-30.726		633	47618.7	30675.2	2669.75	17.8637	17.8637	outside edge	17.8637
634	53981.8	30516	2762.68	19.533	19.533	inside	-19.533		634	54620.4	30678.9	1676.38	1.88103	1.88103	inside edge	-1.88103
635	47685.2	30637.6	2792.88	75.9375	75.9375	outside	75.9375		635	40506.3	30719.7	1379.49	5.60839	5.60839	inside edge	-5.60839
636	54586.8	30636.9	1578.11	35.2886	35.2886	outside edge	35.2886		636	47277.4	30665.1	2501.03	119.617	119.617	outside	119.617
637	40695.2	30707.4	1324.21	114.792	114.792	outside	114.792		637	50293.9	30776.7	2521.3	75.7747	75.7747	outside	75.7747
638	47236.2	30674.6	2550.48	160.304	160.304	outside	160.304		638	49368.5	31034.8	2120.13	268.016	268.016	outside	268.016
639	50118.1	30695.2	2562.69	264.765	264.765	outside	264.765		639	43857.8	30984.6	1529.55	8.32965	8.32965	outside edge	8.32965
640	49481.2	30940.6	2044.55	204.576	204.576	outside	204.576		640	50515.6	30961.9	2597.83	23.2498	23.2498	inside edge	-23.2498
641	43974.5	30973.8	1520.39	122.69	122.69	outside	122.69		641	54379.6	31071.5	2708.73	44.8986	44.8986	outside	44.8986
642	50466.1	31002.2	2687.88	29.8373	29.8373	outside edge	29.8373		642	56523.9	31151.5	2721.58	9.19259	9.19259	inside edge	-9.19259
643	54413.9	31036.7	2753.73	29.1838	29.1838	outside edge	29.1838		643	53111.7	31291.8	2476.88	19.969	19.969	inside	-19.969
644	56561.6	31151.5	2728.65	44.2557	44.2557	inside	-44.2557		644	49787.9	31256.5	1274.59	111.087	111.087	outside	111.087
645	53072.7	31230.6	2356.46	18.7389	18.7389	inside edge	-18.7389		645	47282.2	31516.6	1092.27	30.7986	30.7986	outside edge	30.7986
646	49739.6	31290.5	1105.26	146.571	146.571	outside	146.571		646	54580.8	31832.5	1974.68	19.2377	19.2377	outside edge	19.2377
647	47331.6	31511.4	975.683	31.3342	31.3342	outside edge	31.3342		647	40022.6	32126.8	1080.13	288.694	288.694	outside	288.694
648	54621.4	31715.1	1771.75	100.758	100.758	outside	100.758		648	46989.8	32112.5	1574.51	117.241	117.241	outside	117.241
649	39994.9	32090.5	798.221	371.791	371.791	outside	371.791		649	44235	32367.2	1680	74.4526	74.4526	outside	74.4526
650	46954.8	32094.9	1458.67	120.479	120.479	outside	120.479		650	64182.1	32670.4	1377.94	19.4073	19.4073	outside edge	19.4073
651	44310.4	32424.8	1523.33	131.959	131.959	outside	131.959		651	51151.2	32877	2056.52	70.1072	70.1072	outside	70.1072
652	64241.9	32655	1224.9	6.99964	6.99964	outside edge	6.99964		652	35500.9	32943.7	1623.53	6.54534	6.54534	outside edge	6.54534
653	51078.7	32834	2214.35	110.034	110.034	outside	110.034		653	39368	32956.8	1285.38	105.613	105.613	outside	105.613
654	35556.5	32942.5	1413.54	35.5459	35.5459	outside edge	35.5459		654	50763.7	33028.1	1492.68	87.3626	87.3626	inside	-87.3626
655	39535.6	32993.2	1242.32	273.301	273.301	outside	273.301		655	43507.1	33110.5	1601.48	24.5703	24.5703	inside edge	-24.5703
656	50619.8	32976.1	1302.67	25.3405	25.3405	outside edge	25.3405		656	56189.5	33219.2	1828.72	23.3272	23.3272	outside edge	23.3272
657	43447.5	33145.4	1536.69	17.3924	17.3924	outside edge	17.3924		657	42784.4	33110.8	1534.56	79.6497	79.6497	outside	79.6497
658	56261.8	33237.5	1723.39	47.1241	47.1241	outside edge	47.1241		658	41216	33456.3	2093.28	24.2922	24.2922	outside edge	24.2922
659	42869.5	33327.2	1479.11	216.893	216.893	outside	216.893		659	38356.9	33443.5	1374.97	57.8493	57.8493	outside	57.8493
660	41260.1	33398.1	2088.18	19.2184	19.2184	inside	-19.2184		660	48677.6	33511.3	2146.32	36.0275	36.0275	inside	-36.0275
661	38424.9	33458.8	1255.6	100.599	100.599	outside	100.599		661	49599.9	33408.2	2584.41	90.7601	90.7601	outside	90.7601
662	48689.9	33437.9	2106.4	25.7316	25.7316	outside edge	25.7316		662	50456.4	33571.4	2190.53	18.9371	18.9371	outside edge	18.9371
663	49532.1	33487.6	2626.48	132.9	132.9	outside	132.9		663	50574	33446	1397.51	24.8471	24.8471	outside edge	24.8471
664	50477.2	33508	2022.78	37.3869	37.3869	outside edge	37.3869		664	34836.6	33819.6	1872.6	515.352	515.352	outside	515.352
665	50614.7	33609.5	1542	64.8603	64.8603	inside	-64.8603		665	52307.6	33854.7	1714.2	187.327	187.327	outside	187.327
666	34914.6	33794.8	1802.88	596.76	596.76	outside	596.76		666	47267.5	33851.6	2349.28	158.06	158.06	outside	158.06
667	52337.4	33810.9	1603.79	160.755	160.755	outside	160.755		667	41919.2	33898.4	2054.87	40.9734	40.9734	outside edge	40.9734
668	47183.2	33808.9	2270.8	129.185	129.185	outside	129.185		668	52460	34068.4	1306.98	123.231	123.231	outside	123.231
669	41920.6	33864.8	1946.65	40.2985	40.2985	outside	40.2985		669	64583.7	34074.3	2723.76	37.7567	37.7567	outside edge	37.7567
670	52496.8	33958.7	1334.64	57.622	57.622	outside	57.622		670	53011	34208.4	1972.17	7.62121	7.62121	outside edge	7.62121
671	64674.1	34021.8	2838.9	142.935	142.935	outside	142.935		671	43590.1	34295.9	1609.65	18.7442	18.7442	outside edge	18.7442
672	53089.4	34208.1	1774.19	2.80891	2.80891	outside edge	2.80891		672	43017.3	34303	1571.67	58.3536	58.3536	outside edge	58.3536
673	43538.9	34362.1	1402.93	22.211	22.211	outside edge	22.211		673	49074.7	34522	1216.68	97.1369	97.1369	outside	97.1369
674	43071.9	34419.8	1393.55	57.8683	57.8683	outside edge	57.8683		674	52707.3	34663.8	2046.38	69.3344	69.3344	outside	69.3344
675	49144.6	34563.2	1051	136.311	136.311	outside	136.311		675	57451.8	34827.9	1449.25	75.763	75.763	outside	75.763
676	52699.5	34582.9	2025.77	52.7045	52.7045	outside edge	52.7045		676	53235.1	34772.5	1418.51	16.42	16.42	outside edge	16.42
677	57474.2	34782.8	1335.88	72.0893	72.0893	outside	72.0893		677	60237.1	34791.2	2783.25	356.328	356.328	outside	356.328
678	53253	34846.6	1239.28	48.7869	48.7869	outside edge	48.7869		678	50213.7	34941	1257.41	54.8531	54.8531	outside edge	54.8531
679	50299.5	34939	1158.12	124.007	124.007	outside	124.007		679	50596	35014.4	1966.89	206.769	206.769	outside	206.769
680	50635.5	34923.4	1843.67	124.028	124.028	outside	124.028		680	52179.7	34972.5	1821.03	54.822	54.822	outside	54.822
681	52087.7	34954	1793.72	75.5461	75.5461	outside	75.5461		681	40164.9	35067.8	1313.22	77.7574	77.7574	inside	-77.7574
682	40285.2	35098.3	1291.85	17.0083	17.0083	outside edge	17.0083		682	38635.7	35075.9	2397.29	401.613	401.613	outside	401.613
683	38588	35133.1	2521.97	412.851	412.851	outside	412.851		683	49748	35066.2	2306.74	89.135	89.135	outside	89.135
684	49669.8	35161.2	2234.57	168.405	168.405	outside	168.405		684	54722.7	35211.4	1542.83	206.983	206.983	outside	206.983
685	54750.8	35183.8	1430.1	283.027	283.027	outside	283.027		685	35427.7	35402.3	2212.73	14.6129	14.6129	inside edge	-14.6129
686	35482	35374.8	2133.16	35.7627	35.7627	outside edge	35.7627		686	49530	35556.7	2319.5	46.9138	46.9138	outside edge	46.9138
687	49616.2	35354	2283.42	15.7662	15.7662	outside edge	15.7662		687	40543.2	35522.3	1007.71	19.4483	19.4483	outside edge	19.4483
688	40535.9	35484.8	863.392	55.9481	55.9481	outside	55.9481		688	40834.1	35779.1	1068.75	6.49587	6.49587	outside edge	6.49587
689	40896.6	35791.4	867.538	59.4885	59.4885	outside	59.4885		689	38070.3	35847.2	1310.11	15.1974	15.1974	inside edge	-15.1974
690	38055.9	35824.9	1131.82	32.2337	32.2337	outside edge	32.2337		690	39602.5	35980.7	1396.65	371.906	371.906	outside	371.906
691	39655.7	35974.5	1282.1	386.453	386.453	outside	386.453		691	44477.8	35973.9	1305.5	19.7022	19.7022	outside edge	19.7022
692	44517.5	35953.2	1260.68	31.0883	31.0883	outside edge	31.0883		692	41194.9	36092.4	1507.06	57.2644	57.2644	outside	57.2644
693	41203	36073.1	1360.75	93.8417	93.8417	outside	93.8417		693	45462.9	36058.8	2101.25	24.3974	24.3974	outside edge	24.3974
694	45377.6	36071.8	2015.44	20.8784	20.8784	inside	-20.8784		694	47196	36001.5	1731.71	29.038	29.038	outside edge	29.038
695	47034.3	36111.9	1708.25	67.9792	67.9792	inside	-67.9792		695	51632.7	36002.4	1919.05	13.4679	13.4679	outside edge	13.4679
696	51488.8	36114.3	1784.17	165.673	165.673	outside	165.673		696	43894.5	36231.8	2067.2	32.5616	32.5616	inside	-32.5616
697	43830	36238.3	1872.41	106.453	106.453	inside	-106.453		697	36313.4	36378.3	1960.2	16.0045	16.0045	inside edge	-16.0045
698	36334.6	36272.2	1877.07	72.5337	72.5337	outside	72.5337		698	41211.4	36437.2	1153.42	23.4748	23.4748	inside edge	-23.4748
699	41244.2	36290.5	1318.87	27.1121	27.1121	inside	-27.1121		699	63183.4	36344.1	2063.38	45.0758	45.0758	outside edge	45.0758
700	63189.9	36278.9	2037.3	95.8889	95.8889	outside	95.8889		700	51640.8	36466	2453.97	57.2356	57.2356	outside edge	57.2356
701	51821.4	36374.5	2464.29	12.7937	12.7937	outside edge	12.7937		701	49437.4	36539	3304.65	555.07	555.07	outside	555.07
702	49424.2	36515.5	3563.52	751.335	751.335	outside	751.335		702	32995.6	36521.8	2425.58	429.089	429.089	outside	429.089
703	33196.3	36539.9	2411.14	341.534	341.534	outside	341.534		703	49221.3	36420.9	1949.79	50.1803	50.1803	outside	50.1803
704	49205	36579.6	1824.74	85.8482	85.8482	outside	85.8482		704	39768.5	36882.2	1203.24	61.5293	61.5293	outside	61.5293
705	39760.7	36787.5	979.251	152.155	152.155	outside	152.155		705	39852.1	36864	1663.05	50.7557	50.7557	outside	50.7557
706	39940.4	36881.2	1563.12	59.6329	59.6329	outside edge	59.6329		706	36060.5	37186	2210.71	133.427	133.427	outside	133.427
707	36103.8	37136.4	2190.2	201.366	201.366	outside	201.366		707	37844.1	37195.6	1464.11	88.6417	88.6417	outside	88.6417
708	37847.2	37146.8	1308.98	136.914	136.914	outside	136.914		708	52345.5	37169.5	1272.84	83.7935	83.7935	outside	83.7935
709	52328.4	37120.1	1085.95	61.5748	61.5748	outside	61.5748		709	59184	37348.1	2084.87	138.429	138.429	outside	138.429
710	59082.3	37308	2214.31	199.499	199.499	outside	199.499		710	37653.6	37409.1	1701.79	24.7939	24.7939	outside edge	24.7939
711	37598.3	37355.8	1680.62	64.6301	64.6301	outside	64.6301		711	33901.2	37477.4	1106.58	107.211	107.211	outside	107.211
712	33908.1	37632.7	1067.47	209.838	209.838	outside	209.838		712	43727.4	37776.4	1750.76	27.6643	27.6643	outside edge	27.6643
713	43604.2	37735.2	1534.86	94.1581	94.1581	outside	94.1581		713	37367.1	37756.5	1789.67	42.8537	42.8537	outside	42.8537
714	37386.8	37767.1	1651.22	31.7982	31.7982	outside	31.7982		714	58268.4	37838.5	1597.76	194.252	194.252	outside	194.252
715	58197.9	37788	1337.01	235.295	235.295	outside	235.295		715	37899.7	38053.9	1915.31	11.3033	11.3033	outside edge	11.3033
716	37970.1	38036.1	1838.36	16.2413	16.2413	outside edge	16.2413		716	39084.1	37991.5	2249.39	97.8593	97.8593	outside	97.8593
717	39054.7	38010.3	2274.65	107.469	107.469	outside	107.469		717	66373.1	38065.4	1567.71	10.9803	10.9803	inside edge	-10.9803
718	66386.6	38044.5	1329.55	9.80356	9.80356	inside	-9.80356		718	55094.6	38181.6	1455.16	52.0131	52.0131	outside edge	52.0131
719	55040.7	38070.4	1195.25	132.959	132.959	outside	132.959		719	48422.1	38497.9	1019.36	43.3689	43.3689	outside edge	43.3689
720	48519.3	38568.6	941.193	114.47	114.47	outside	114.47		720	34074.8	38849	1667.87	13.5422	13.5422	inside	-13.5422
721	33989.2	38629.3	1512.94	140.746	140.746	outside	140.746		721	43327.4	38754.3	1606.66	99.4975	99.4975	outside	99.4975
722	43238.6	38641.6	1486.07	210.837	210.837	outside	210.837		722	60150.4	38802.7	2590.55	80.9888	80.9888	inside	-80.9888
723	60043.6	38705.6	2711.48	14.4669	14.4669	inside edge	-14.4669		723	43204.3	39044.1	1786.29	23.5867	23.5867	inside	-23.5867
724	43168.3	39053.5	1622.18	6.22679	6.22679	inside edge	-6.22679		724	41713.4	39001.7	1885.81	30.6361	30.6361	outside edge	30.6361
725	41720.4	39124.1	1875.62	83.5252	83.5252	outside	83.5252		725	53885.5	39171.6	2207.88	79.3253	79.3253	inside	-79.3253
726	53963.6	39195.5	2162.21	62.4037	62.4037	inside	-62.4037		726	32755.3	39239	2259.62	45.3732	45.3732	outside	45.3732
727	32634.9	39306.1	2116.95	139.917	139.917	outside	139.917		727	51617.9	39322.2	2234.76	80.4504	80.4504	outside	80.4504
728	51618.9	39324.1	2203.8	80.8773	80.8773	outside	80.8773		728	60353.1	39406.7	2211.07	245.874	245.874	outside	245.874
729	60275.9	39412.2	2063.89	256.159	256.159	outside	256.159		729	48761.3	39447.4	859.002	17.3537	17.3537	outside edge	17.3537
730	48806	39482.1	789.981	17.5497	17.5497	inside	-17.5497		730	57661.3	39607.8	1617.76	173.929	173.929	outside	173.929
731	57746.9	39486.5	1375.31	275.976	275.976	outside	275.976		731	59347.2	39551.9	2079.61	33.1942	33.1942	inside	-33.1942
732	59356.9	39477.2	1921.12	23.0818	23.0818	inside	-23.0818		732	56353.5	39652	1712.37	72.6455	72.6455	outside	72.6455
733	56292.2	39535.4	1534.75	198.76	198.76	outside	198.76		733	61534	39586.1	1640.32	20.3199	20.3199	outside edge	20.3199
734	61439.3	39593.8	1439.24	108.837	108.837	outside	108.837		734	57520.7	39855	2202.18	34.1834	34.1834	outside edge	34.1834
735	57561.5	39834.7	2242.63	68.5857	68.5857	outside	68.5857		735	53871.8	39914.5	1959.87	15.4346	15.4346	outside edge	15.4346
736	53948.5	39919.6	1921.39	65.8739	65.8739	outside	65.8739		736	49889.7	40220.6	2066.3	10.5258	10.5258	outside edge	10.5258
737	49932	40115.4	2029.32	106.347	106.347	outside	106.347		737	53830.8	40212.1	1952.38	31.1694	31.1694	inside	-31.1694
738	53923.1	40143.6	1878.92	48.0125	48.0125	outside edge	48.0125		738	39209.3	40382.3	1090.63	109.668	109.668	outside	109.668
739	39188.3	40338.6	1010.62	137.32	137.32	outside	137.32		739	42989.3	40401.1	1286.69	30.5302	30.5302	inside	-30.5302
740	43071.5	40374.4	1262.59	29.6037	29.6037	outside edge	29.6037		740	48577.7	40342.2	2344.19	95.74	95.74	inside	-95.74
741	48646.3	40369.2	2432.91	56.1728	56.1728	inside	-56.1728		741	52946.5	40517	1437.25	20.9396	20.9396	inside	-20.9396
742	52952.8	40461.9	1284.57	11.9289	11.9289	outside edge	11.9289		742	53273.1	40445.2	1651.72	27.4952	27.4952	outside edge	27.4952
743	53220.5	40453.7	1538.18	41.2533	41.2533	outside edge	41.2533		743	54423.7	40327.4	2044.42	58.081	58.081	outside edge	58.081
744	54330.2	40446.4	2224.04	23.2365	23.2365	inside	-23.2365		744	46643.9	40836	1772.09	121.515	121.515	outside	121.515
745	46729.6	40800.4	1716.44	190.863	190.863	outside	190.863		745	49780.5	40885.7	1167.27	134.237	134.237	outside	134.237
746	49809	40783.6	1114	236.318	236.318	outside	236.318		746	62059.7	41134.2	2095.55	59.1309	59.1309	outside	59.1309
747	62114.6	41066.9	2047.89	51.955	51.955	outside edge	51.955		747	42748.3	41318.6	1819.47	5.74701	5.74701	outside edge	5.74701
748	42662	41298.9	1644.69	48.9949	48.9949	inside	-48.9949		748	53192.3	41346.6	3120.48	25.2199	25.2199	outside edge	25.2199
749	53148.6	41304.4	3150.71	72.6785	72.6785	outside	72.6785		749	64025	41447.1	1374.82	86.8161	86.8161	outside	86.8161
750	64109.5	41411.8	1157.23	135.773	135.773	outside	135.773		750	53456.6	41453.6	2313.98	12.2351	12.2351	inside edge	-12.2351
751	53428.8	41427.3	2524.47	13.7517	13.7517	inside	-13.7517		751	43154.8	41320.8	1143.71	67.7551	67.7551	outside	67.7551
752	43035.6	41446.4	995.568	161.509	161.509	outside	161.509		752	49420.2	41416.4	1342.45	43.2533	43.2533	outside	43.2533
753	49507.2	41496.1	1141.21	157.89	157.89	outside	157.89		753	44317	41635.3	2221.85	102.84	102.84	outside	102.84
754	44226.7	41601.5	2025.62	140.622	140.622	outside	140.622		754	55330.8	41771.4	2747.83	23.0324	23.0324	outside edge	23.0324
755	55354.7	41696.3	2825.38	26.9865	26.9865	outside edge	26.9865		755	50894.5	41924.3	1610.67	14.4815	14.4815	outside edge	14.4815
756	51015.3	41919.4	1561.99	69.5747	69.5747	inside	-69.5747		756	51383.9	41856.5	1408.59	46.9158	46.9158	outside edge	46.9158
757	51416.8	41974.9	1279.57	84.2325	84.2325	outside	84.2325		757	58627.6	41971.6	2170.25	101.526	101.526	inside	-101.526
758	58602.7	41999.9	2122.12	93.6373	93.6373	inside	-93.6373		758	41180.7	42120.2	1670.39	12.0366	12.0366	inside	-12.0366
759	41078.1	42067.8	1537.84	19.2951	19.2951	outside edge	19.2951		759	53937	42103.3	2563.05	69.4679	69.4679	outside	69.4679
760	53973.7	42111.7	2613.73	106.939	106.939	outside	106.939		760	41396.1	42252.4	1763.75	49.7724	49.7724	inside	-49.7724
761	41521.6	42154.4	1581.03	8.76326	8.76326	outside edge	8.76326		761	64784.3	42133.5	2774.38	24.1149	24.1149	outside edge	24.1149
762	52227.1	42193.8	2872.99	120.295	120.295	outside	120.295		762	52187.2	42114	2700.92	52.1715	52.1715	outside	52.1715
763	56584.8	42192	1917.48	198.416	198.416	outside	198.416		763	56444.6	42193.6	2056.32	98.4881	98.4881	outside	98.4881
764	49828.1	42245.8	2042.22	585.815	585.815	outside	585.815		764	49825.4	42189.4	2008.6	545.386	545.386	outside	545.386
765	44031.6	42547.8	2884.19	48.888	48.888	outside edge	48.888		765	44013.7	42568.1	2812.03	67.2886	67.2886	outside	67.2886
766	56910.3	42535.8	3094.48	321.223	321.223	outside	321.223		766	36708.6	42844.8	1599.41	45.3765	45.3765	inside	-45.3765
767	36441.7	42813.8	1590.43	139.789	139.789	outside	139.789		767	37998.7	42822	981.259	323.055	323.055	outside	323.055
768	38046.2	42806.4	866.663	348.411	348.411	outside	348.411		768	54889.3	42915.6	2474.15	27.8927	27.8927	outside edge	27.8927
769	54923.4	42910.9	2429.77	10.5777	10.5777	outside edge	10.5777		769	48320	43278.4	1378.87	91.7763	91.7763	outside	91.7763
770	48290	43292	1327.65	63.7746	63.7746	outside	63.7746		770	57326.7	43698.8	2235.37	10.5892	10.5892	outside edge	10.5892
771	57326.1	43646.1	2157.77	51.1759	51.1759	outside edge	51.1759		771	37566.3	43817.1	1796.58	23.0899	23.0899	outside edge	23.0899
772	37652.6	43738.7	1623.46	134.445	134.445	outside	134.445		772	42234.1	43714.4	1485.27	27.4634	27.4634	inside	-27.4634
773	42226.2	43743.4	1252.51	38.3142	38.3142	inside	-38.3142		773	45330.2	43945.7	1838.13	15.1244	15.1244	outside edge	15.1244
774	45264.6	43944.2	1738.55	50.0042	50.0042	outside edge	50.0042		774	43955.5	43819.7	1716.26	20.2338	20.2338	outside edge	20.2338
775	44060.7	44057.3	1736.59	13.8988	13.8988	outside edge	13.8988		775	47833.9	44104.5	1463.69	156.43	156.43	outside	156.43
776	47916.4	44120.9	1366.86	238.975	238.975	outside	238.975		776	44560.1	44207.8	1624.97	27.1928	27.1928	inside	-27.1928
777	44513.1	44189.7	1459.13	17.1501	17.1501	outside edge	17.1501		777	50375.9	44209	1435.99	20.4781	20.4781	outside edge	20.4781
778	50413	44293.5	1376.77	2.44543	2.44543	outside edge	2.44543		778	34876.3	44601.7	993.676	19.455	19.455	outside edge	19.455
779	34846.8	44568.5	918.029	22.5429	22.5429	outside edge	22.5429		779	41546	44644.3	1682.65	263.414	263.414	outside	263.414
780	41517.8	44597.1	1570.83	274.427	274.427	outside	274.427		780	44755.4	44661.7	1929.57	6.32709	6.32709	outside edge	6.32709
781	44850.9	44661.6	1660.89	50.2682	50.2682	outside	50.2682		781	36477	44899.1	1895.31	33.4998	33.4998	outside edge	33.4998
782	36423.1	44948.3	1793.32	77.8479	77.8479	outside	77.8479		782	39783.7	44997.4	1239.97	48.3578	48.3578	outside edge	48.3578
783	39717.6	44911.1	1048.7	130.196	130.196	outside	130.196		783	44661	44932.4	1231.56	99.712	99.712	outside	99.712
784	44674.4	44969	1081.97	62.8354	62.8354	outside	62.8354		784	40977	45136.6	1549.87	25.4674	25.4674	outside edge	25.4674
785	40968.9	45107.1	1432.99	13.2299	13.2299	outside edge	13.2299		785	64028.5	45061.9	1746.85	22.4874	22.4874	outside edge	22.4874
786	64014.1	45074.4	1484.3	26.9213	26.9213	outside edge	26.9213		786	55018.9	45180	2455.08	32.8245	32.8245	outside edge	32.8245
787	54962.4	45155.4	2362.38	103.325	103.325	outside	103.325		787	35358.5	45448.9	1668.26	34.3181	34.3181	outside edge	34.3181
788	35395.4	45391.7	1657.3	99.1376	99.1376	outside	99.1376		788	35553.1	45688.3	2050.89	207.83	207.83	outside	207.83
789	35518.1	45682.7	1909.58	151.352	151.352	outside	151.352		789	36729.1	45895.1	1159.43	221.6	221.6	outside	221.6
790	36781.9	45868.1	1036.74	224.546	224.546	outside	224.546		790	37495.6	45847.2	1124.44	17.9822	17.9822	outside edge	17.9822
791	37485.4	45919.7	1118.11	10.2896	10.2896	outside edge	10.2896		791	47955	45854.7	1614.21	13.1846	13.1846	inside edge	-13.1846
792	48038.5	45881.2	1548.99	31.7048	31.7048	outside edge	31.7048		792	54830.8	46116.7	2146.17	24.0235	24.0235	inside	-24.0235
793	54723	46068.2	2024.56	51.5607	51.5607	outside edge	51.5607		793	37849.3	45955.8	1161.09	15.5383	15.5383	inside edge	-15.5383
794	38038.1	46103.5	1042.74	139.033	139.033	outside	139.033		794	37452.9	46235.3	1688.21	103.359	103.359	outside	103.359
795	37575.7	46274.4	1534.46	225.484	225.484	outside	225.484		795	39881.5	46404	1091.29	58.1157	58.1157	outside edge	58.1157
796	39912.6	46316.4	957.393	144.275	144.275	outside	144.275		796	47627.7	46245.7	1626.3	144.87	144.87	outside	144.87
797	47712.3	46329.3	1570.95	182.792	182.792	outside	182.792		797	35079.3	46538	1682.21	83.469	83.469	inside	-83.469
798	35059.6	46565	1509.47	86.8247	86.8247	inside	-86.8247		798	39621.3	46649.3	1083.44	81.4124	81.4124	outside	81.4124
799	39630.5	46623.7	909.387	73.5021	73.5021	outside	73.5021		799	46854.4	46736.5	1603.72	29.6637	29.6637	outside edge	29.6637
800	46887.8	46700.3	1454.93	60.3117	60.3117	outside edge	60.3117		800	37346.2	46762.7	991.727	74.9975	74.9975	outside	74.9975
801	37285	46725.2	924.443	19.9103	19.9103	outside edge	19.9103		801	42107.7	46943.4	2115.85	50.9477	50.9477	outside	50.9477
802	42148.3	46921.6	1997.93	98.0153	98.0153	outside	98.0153		802	48026.8	47469.6	1145.96	51.9381	51.9381	outside edge	51.9381
803	48137.1	47491.1	1024.39	134.653	134.653	outside	134.653		803	46446.7	47684.1	1716.89	51.008	51.008	outside edge	51.008
804	46390.5	47720.5	1629.42	14.864	14.864	outside edge	14.864		804	52742	47922.9	2234.03	34.5574	34.5574	inside	-34.5574
805	52789	47879.5	2260.25	18.7341	18.7341	outside edge	18.7341		805	46952.3	47964	1054.09	21.3191	21.3191	outside edge	21.3191
806	47027.4	47971.1	964.627	11.294	11.294	outside edge	11.294		806	44211.8	48338.1	2038.19	15.1045	15.1045	inside edge	-15.1045
807	44217.9	48243.8	1924.91	3.44154	3.44154	inside edge	-3.44154		807	52184	48366.4	1598.66	89.4563	89.4563	outside	89.4563
808	52283.6	48396	1349.36	187.326	187.326	outside	187.326		808	39653.3	48584	1797.22	68.7729	68.7729	outside	68.7729
809	39702.4	48504.6	1529.11	122.553	122.553	outside	122.553		809	48415.3	48498.8	1487.06	44.9378	44.9378	inside	-44.9378
810	48349.8	48492.9	1291.82	62.956	62.956	inside	-62.956		810	43447.7	49109.3	778.162	29.5938	29.5938	outside edge	29.5938
811	43397.1	49167.3	705.231	89.1386	89.1386	outside	89.1386		811	48357.5	49118.4	1585.08	41.9167	41.9167	outside edge	41.9167
812	48392.7	49166.2	1436.48	49.8409	49.8409	outside edge	49.8409		812	45462.2	49365.3	1780.32	20.641	20.641	outside edge	20.641
813	45449.1	49353.1	1598.49	24.2027	24.2027	outside edge	24.2027		813	54779	49619.4	2698.16	25.4718	25.4718	inside	-25.4718
814	54858	49567.4	2707.3	44.1388	44.1388	outside	44.1388		814	51728.5	49715.5	1546.05	21.2159	21.2159	outside edge	21.2159
815	51797.2	49678.2	1326.48	11.9213	11.9213	inside	-11.9213		815	53395.9	49754.2	2478.6	34.4409	34.4409	outside edge	34.4409
816	53210	49722.3	2416.37	161.792	161.792	outside	161.792		816	53991.5	49853.7	2466	215.075	215.075	outside	215.075
817	54042.1	49841.9	2385.26	257.624	257.624	outside	257.624		817	42148.4	50235.2	1920.82	9.53518	9.53518	outside edge	9.53518
818	42206	50185.7	1683.57	9.2933	9.2933	outside edge	9.2933		818	41483.3	50226.2	2038.7	17.2757	17.2757	outside edge	17.2757
819	41584.9	50244.4	1959.53	87.3782	87.3782	outside	87.3782		819	46506.9	50276	1166.53	173.109	173.109	outside	173.109
820	46464.9	50259.2	940.562	218.576	218.576	outside	218.576		820	52663.9	50229.2	1532.98	158.435	158.435	inside	-158.435
821	52746.2	50353	1350.24	78.7983	78.7983	inside	-78.7983		821	47158.1	50541	2147.83	23.2839	23.2839	inside edge	-23.2839
822	47137.5	50476.9	2132.18	9.59651	9.59651	outside edge	9.59651		822	43815.7	51116.7	1351.93	23.9573	23.9573	inside edge	-23.9573
823	43824.7	51076	1176.66	21.5741	21.5741	inside	-21.5741		823	49044.4	51138.3	1713.37	51.6472	51.6472	inside	-51.6472
824	48927.7	51074.1	1555.42	65.8811	65.8811	inside	-65.8811		824	51581	51261.9	1908.48	75.4395	75.4395	inside	-75.4395
825	51581.4	51192.5	1668.67	72.6536	72.6536	inside	-72.6536		825	49320.7	51297.5	1655.86	156.619	156.619	outside	156.619
826	49458.6	51211	1500.19	274.698	274.698	outside	274.698		826	41135.9	51510.7	1387.39	47.5709	47.5709	outside edge	47.5709
827	41299.6	51447.9	1201.99	169.184	169.184	outside	169.184		827	51639.2	51447.3	2123.15	27.8708	27.8708	inside	-27.8708
828	51641.4	51509.4	2110.27	16.4055	16.4055	outside edge	16.4055		828	42692	51594.1	1035.81	12.4761	12.4761	inside edge	-12.4761
829	42700.3	51629.6	919.496	7.55918	7.55918	inside edge	-7.55918		829	49739.6	51916.4	2931.36	9.57573	9.57573	inside edge	-9.57573
830	49809.1	51914.4	3009.48	32.3337	32.3337	outside edge	32.3337		830	57457.8	52201.4	2019.8	91.9113	91.9113	outside	91.9113
831	57546.3	52072.7	1974.53	178.411	178.411	outside	178.411		831	49954.9	52313.2	1628.3	138.976	138.976	outside	138.976
832	49896	52301.7	1410.61	126.583	126.583	outside	126.583		832	55221.4	52521.9	2192.58	39.7918	39.7918	outside edge	39.7918
833	55226.2	52479.5	2162.09	33.4856	33.4856	outside edge	33.4856		833	38177.8	52611	1098.14	138.64	138.64	outside	138.64
834	38268.3	52570.6	952.323	217.995	217.995	outside	217.995		834	53964.7	53285.3	1720.04	43.7888	43.7888	inside	-43.7888
835	54031	53134.4	1712.46	75.8384	75.8384	outside	75.8384		835	48326.4	53257.2	2095.76	23.607	23.607	outside edge	23.607
836	48411.9	53234.8	2125.87	111.853	111.853	outside	111.853		836	49403.4	53457.2	2998.7	23.8815	23.8815	outside edge	23.8815
837	49325.4	53464.1	3011.82	61.1801	61.1801	outside	61.1801		837	45842.6	53591.7	1712.24	92.1949	92.1949	inside	-92.1949
838	45813.2	53554.7	1427.88	13.2308	13.2308	inside	-13.2308		838	49001.5	53480.5	1859.91	28.3382	28.3382	outside edge	28.3382
839	48992.5	53622.4	1774.35	165.369	165.369	outside	165.369		839	45067.6	53970.4	1657.01	21.7592	21.7592	outside edge	21.7592
840	44964.9	53943.4	1488.3	41.5318	41.5318	outside	41.5318		840	52183.2	54044.9	1935.5	18.4613	18.4613	outside edge	18.4613
841	52171.1	54028.5	1775.28	26.2784	26.2784	outside edge	26.2784		841	50747	54056.2	2673.14	6.33089	6.33089	outside edge	6.33089
842	50727.5	54077.5	2728.01	25.0492	25.0492	outside edge	25.0492		842	41002.5	54206	1293.11	36.0923	36.0923	outside edge	36.0923
843	41037.9	54154	1076.24	83.1962	83.1962	outside	83.1962		843	48537.8	54305.9	1891.2	57.1695	57.1695	inside	-57.1695
844	48661.2	54314	1681.13	70.1964	70.1964	inside	-70.1964		844	49007.6	54350.8	962.606	12.5575	12.5575	outside edge	12.5575
845	49002.4	54357.2	748.496	74.6988	74.6988	outside	74.6988		845	57295.1	54392.9	2718.35	135.185	135.185	outside	135.185
846	57325.6	54391.3	2768.27	126.836	126.836	outside	126.836		846	58048.1	54525.4	2171.57	6.05245	6.05245	outside edge	6.05245
847	58153.3	54528	1995.12	66.3511	66.3511	outside	66.3511		847	42774	54844.2	1156.26	41.5011	41.5011	outside edge	41.5011
848	42922.3	54895.2	1071.28	36.324	36.324	outside edge	36.324		848	44664.5	55164.7	953.174	260.132	260.132	outside	260.132
849	44693.5	55201	855.246	283.735	283.735	outside	283.735		849	54547.8	55246.8	2302.41	22.941	22.941	inside edge	-22.941
850	54587.6	55217.5	2275.87	24.8703	24.8703	outside edge	24.8703		850	37284.8	55227	1716.08	126.245	126.245	outside	126.245
851	37180.6	55255.9	1603.34	227.52	227.52	outside	227.52		851	44991.1	55198.5	923.31	5.48199	5.48199	inside edge	-5.48199
852	45002.3	55353.5	1044.14	32.0061	32.0061	inside	-32.0061		852	49966.9	55376.6	1401.73	55.913	55.913	outside edge	55.913
853	50002.9	55334.5	1138.44	93.5683	93.5683	outside	93.5683		853	47230.6	55762.3	2820.42	37.0795	37.0795	inside	-37.0795
854	47342.2	55771.2	2917.66	47.5342	47.5342	outside edge	47.5342		854	44778.6	56299.6	1591.93	35.1771	35.1771	inside	-35.1771
855	44829.4	56174.6	1464.36	18.8346	18.8346	inside	-18.8346		855	46920.1	56311.6	1673.35	49.2381	49.2381	inside	-49.2381
856	46962.3	56191.5	1634.51	11.9928	11.9928	outside edge	11.9928		856	44402	56415.9	1612.36	33.4416	33.4416	outside edge	33.4416
857	44267	56413.4	1833.37	128.361	128.361	outside	128.361		857	44123.9	56619.4	2475.9	387.354	387.354	outside	387.354
858	44205	56486	2293.89	231.14	231.14	outside	231.14		858	46066.7	56531.5	1435.37	19.9964	19.9964	inside	-19.9964
859	46084.6	56521.4	1400.15	25.9592	25.9592	inside edge	-25.9592		859	42349.8	57048.1	1568.76	47.5081	47.5081	inside	-47.5081
860	42369.4	57071.9	1384.07	18.6234	18.6234	inside	-18.6234		860	38563.3	57258	2029.45	7.82168	7.82168	outside edge	7.82168
861	38661.6	57190.4	1997.18	68.2008	68.2008	outside	68.2008		861	42759.6	57528.7	1165.79	15.6789	15.6789	outside edge	15.6789
862	42847.8	57544.6	1069.44	75.781	75.781	outside	75.781		862	39030.7	57591.2	2145.96	110.331	110.331	outside	110.331
863	39060.1	57613.2	2104.75	140.443	140.443	outside	140.443		863	49008.1	57690.7	2255.07	30.2607	30.2607	inside	-30.2607
864	48976.3	57658.4	2277.57	34.1119	34.1119	inside	-34.1119		864	49933.6	58152.8	2725.06	36.9209	36.9209	outside edge	36.9209
865	50009.8	58063.2	2819.83	149.336	149.336	outside	149.336		865	39947.1	58206.6	1841.39	17.1539	17.1539	inside edge	-17.1539
866	39830.4	58250.8	1741.36	85.8789	85.8789	outside	85.8789		866	42123	58344.6	2102.53	386.991	386.991	outside	386.991
867	47643.7	58288.3	671.504	48.5116	48.5116	outside edge	48.5116		867	52910.4	58357.8	1245.37	99.6157	99.6157	outside	99.6157
868	42166.5	58387	2039.59	333.202	333.202	outside	333.202		868	45031.9	58665.1	1493.72	19.9545	19.9545	inside edge	-19.9545
869	52895.5	58407.1	1185.05	147.089	147.089	outside	147.089		869	38795.5	58670.2	2038.83	100.049	100.049	outside	100.049
870	44996.7	58616.1	1394.25	25.1066	25.1066	outside edge	25.1066		870	42143.2	58638.1	1051.55	106.688	106.688	outside	106.688
871	38776.5	58688.3	1985.7	118.602	118.602	outside	118.602		871	52687	58783.6	2744.76	20.6502	20.6502	inside edge	-20.6502
872	42147.9	58751.4	932.553	142.618	142.618	outside	142.618		872	41327.9	58851.6	1653.71	77.2722	77.2722	outside	77.2722
873	52786.1	58753.9	2766.45	12.0661	12.0661	outside edge	12.0661		873	44536.3	59313.3	1438.69	59.9348	59.9348	outside edge	59.9348
874	41365.8	58879.3	1560.27	45.8679	45.8679	outside edge	45.8679		874	40936.1	59587.2	1247.58	294.307	294.307	outside	294.307
875	44549.5	59277.4	1369.08	72.1375	72.1375	outside	72.1375		875	47110.9	59586.4	1829.82	7.46024	7.46024	inside edge	-7.46024
876	40988.3	59551.9	1139	346.584	346.584	outside	346.584		876	55456.1	59788.2	2867.7	192.714	192.714	outside	192.714
877	47182.5	59629.3	1585.89	95.6313	95.6313	outside	95.6313		877	58835.1	59724.1	2773.78	19.7073	19.7073	inside	-19.7073
878	55567.1	59656.7	2891.03	250.122	250.122	outside	250.122		878	38298.6	59890.4	1991.03	44.6702	44.6702	outside edge	44.6702
879	58947.9	59664.9	2876.66	90.3181	90.3181	outside	90.3181		879	54235.2	59870.8	2338.35	18.7194	18.7194	inside	-18.7194
880	38281.8	59797.4	1980.5	110.282	110.282	outside	110.282		880	48806.6	60518.1	2431.5	67.1058	67.1058	outside	67.1058
881	54214.4	60001.6	2337.78	20.8563	20.8563	outside edge	20.8563		881	36709.5	60468.6	992.802	93.6156	93.6156	outside	93.6156
882	48881.8	60403.4	2501.59	189.301	189.301	outside	189.301		882	38978.1	60590.6	1585.87	24.1224	24.1224	outside edge	24.1224
883	36814.3	60527.8	946.879	203.603	203.603	outside	203.603		883	41316.6	60981.7	1694.91	27.3792	27.3792	outside edge	27.3792
884	39002.3	60506.5	1432.55	106.002	106.002	outside	106.002		884	49530.7	61135.5	1677.88	73.2374	73.2374	inside	-73.2374
885	41410.9	60891.4	1595.13	150.706	150.706	outside	150.706		885	37036.4	61649.6	1957.15	1081.23	1081.23	outside	1081.23
886	49562	61154.7	1523.86	105.709	105.709	inside	-105.709		886	47432	61711.4	2179.69	11.6963	11.6963	outside edge	11.6963
887	37019.7	61615.1	1764.87	1000.12	1000.12	outside	1000.12		887	47072.6	61874.9	2275.02	4.33088	4.33088	inside edge	-4.33088
888	47538.7	61642.1	2072.49	113.468	113.468	outside	113.468		888	45537.8	62181.7	800.47	144.759	144.759	outside	144.759
889	47182.8	61949.9	2389.83	111.367	111.367	inside	-111.367		889	50926.5	62211.8	2037.23	22.2747	22.2747	outside edge	22.2747
890	45564.9	62095.8	643.55	223.608	223.608	outside	223.608		890	39844.2	62334.6	1894.61	28.0016	28.0016	outside edge	28.0016
891	50983.4	62200.9	1887.1	76.4772	76.4772	outside	76.4772		891	45050.5	62433.3	609.042	51.9934	51.9934	outside	51.9934
892	39860.9	62307.3	1768.37	47.839	47.839	outside edge	47.839		892	49556	62580.3	2887.75	228.727	228.727	outside	228.727
893	45076.5	62339	526.417	23.1701	23.1701	outside edge	23.1701		893	49747.1	62819.4	2363.53	246.138	246.138	outside	246.138
894	49552.5	62546.6	2934.81	267.999	267.999	outside	267.999		894	54769.7	62871.2	2741.67	26.7772	26.7772	outside edge	26.7772
895	49745	62794.6	2383.64	249.745	249.745	outside	249.745		895	39949.7	62784.9	2296.61	94.997	94.997	outside	94.997
896	54711.6	62850.7	2803.12	80.1616	80.1616	outside	80.1616		896	49135.7	63200.9	2348.04	51.63	51.63	inside	-51.63
897	39991.6	62926.7	2278.11	210.681	210.681	outside	210.681		897	37439.7	63462.4	928.259	102.125	102.125	outside	102.125
898	49006	63016.9	2377.58	61.4914	61.4914	inside	-61.4914		898	38982.2	63587.8	1285.3	41.1981	41.1981	outside edge	41.1981
899	37553	63542.7	851.336	198.557	198.557	outside	198.557		899	40719.6	63615.4	1754.96	20.1933	20.1933	inside edge	-20.1933
900	38961.7	63574.1	998.873	98.0308	98.0308	outside	98.0308		900	39264.6	63771.8	1286.47	92.0859	92.0859	outside	92.0859
901	40767.9	63595.3	1614.07	30.4326	30.4326	outside edge	30.4326		901	45736.6	63893.5	2026.61	5.51255	5.51255	outside edge	5.51255
902	39358.3	63755.8	1057	90.5987	90.5987	outside	90.5987		902	46149.7	64038.8	2009.95	19.5567	19.5567	inside	-19.5567
903	45734.7	63913.9	1778.78	12.4138	12.4138	outside edge	12.4138		903	45759.9	65130	1429	20.1245	20.1245	outside edge	20.1245
904	46174.3	63911.6	1915.22	18.417	18.417	outside edge	18.417		904	35824.6	65110.4	960.888	54.7569	54.7569	outside edge	54.7569
905	45873.3	65069	1335.58	66.7877	66.7877	inside	-66.7877		905	40963.9	65377.8	1501.81	728.168	728.168	outside	728.168
906	35790.7	65224.7	739.74	93.4774	93.4774	outside	93.4774		906	44200.9	65513	2005.12	35.7671	35.7671	outside edge	35.7671
907	40997.7	65376.4	1404.4	768.714	768.714	outside	768.714		907	53348.7	65540	2410.48	104.32	104.32	outside	104.32
908	44106.3	65478.6	1924.55	119.112	119.112	outside	119.112		908	42579.4	65821.4	2227.21	38.5753	38.5753	outside edge	38.5753
909	53368	65529	2425.28	123.28	123.28	outside	123.28		909	49084.7	66069.8	2112.08	28.2752	28.2752	outside edge	28.2752
910	42602.5	65858	2362.95	76.1365	76.1365	outside	76.1365		910	35409.6	66231.8	1486.96	638.633	638.633	outside	638.633
911	49160.7	66001.5	2032.5	95.1858	95.1858	outside	95.1858		911	49870.7	66279.5	2826.13	58.084	58.084	outside	58.084
912	35476.5	66209.5	1267.74	613.255	613.255	outside	613.255		912	51668.9	66422	1622.5	18.4226	18.4226	outside edge	18.4226
913	49824.7	66203.4	2780.25	108.533	108.533	outside	108.533		913	42151.2	67051.9	1744.43	20.4125	20.4125	outside edge	20.4125
914	51621.7	66511.1	1472.76	81.2504	81.2504	outside	81.2504		914	42387.4	67441.8	1959.89	116.617	116.617	outside	116.617
915	42241.6	67081.8	1641.35	19.9255	19.9255	outside edge	19.9255		915	48590.1	67652.6	2058.42	22.6957	22.6957	outside edge	22.6957
916	42447.4	67435	1709.42	171.76	171.76	outside	171.76		916	47934.4	67784.2	2384.53	98.22	98.22	outside	98.22
917	48608.9	67666.8	2065.65	10.1802	10.1802	outside edge	10.1802		917	46663.4	67871.6	2920.1	93.5164	93.5164	outside	93.5164
918	47852.7	67834.4	2336.97	139.02	139.02	outside	139.02		918	36224.5	68236.2	570.269	8.59927	8.59927	outside edge	8.59927
919	46720.4	67863.6	2826.82	58.8001	58.8001	outside	58.8001		919	45133.1	68431.8	1385.77	11.9558	11.9558	outside edge	11.9558
920	36367.4	68256.7	512.646	61.7511	61.7511	inside	-61.7511		920	39215.4	68789.2	2062.33	202.592	202.592	outside	202.592
921	45078.1	68466	1177.48	11.2582	11.2582	inside	-11.2582		921	47365.6	68835.9	1346.93	73.3248	73.3248	outside	73.3248
922	39221.7	68705.6	1977.86	118.421	118.421	outside	118.421		922	48899	68799	1496.04	225.819	225.819	outside	225.819
923	47376.9	68821.7	1190.33	71.4774	71.4774	outside	71.4774		923	47883.6	68840.3	2834.47	75.3635	75.3635	outside	75.3635
924	48986.5	68787.9	1287.74	309.703	309.703	outside	309.703		924	49074.5	69262.4	1875.06	72.1465	72.1465	outside	72.1465
925	47767.6	68844	2916.88	161.99	161.99	outside	161.99		925	42918.8	69263.5	992.642	47.0411	47.0411	outside edge	47.0411
926	49061.8	69184.8	1797.32	144.485	144.485	outside	144.485		926	37542	69433.4	1653.32	30.9235	30.9235	outside edge	30.9235
927	42979.2	69306.9	789.555	111.815	111.815	outside	111.815		927	48345.9	69711.7	1900.1	39.6303	39.6303	inside	-39.6303
928	37695	69443.7	1561.32	128.273	128.273	outside	128.273		928	38607.7	70008.4	1036.51	27.591	27.591	inside	-27.591
929	48390.5	69638.4	1715.86	28.0565	28.0565	outside edge	28.0565		929	41986	70024.7	955.85	31.4734	31.4734	outside edge	31.4734
930	38631.5	70006.2	784.583	11.4654	11.4654	inside edge	-11.4654		930	47787.1	69944.8	1807.86	24.6924	24.6924	inside	-24.6924
931	42038.8	70000.8	835.785	17.5995	17.5995	outside edge	17.5995		931	38946.6	71211.7	1298.4	24.0392	24.0392	inside edge	-24.0392
932	47802.5	69992.9	1823.21	4.22824	4.22824	outside edge	4.22824		932	41756.3	71536.2	1863.66	59.3763	59.3763	inside	-59.3763
933	38968.8	71191.5	1200.99	24.4425	24.4425	outside edge	24.4425		933	41656.7	72930.2	1144.03	94.2258	94.2258	inside	-94.2258
934	41788	71526.3	1840.67	42.5167	42.5167	inside	-42.5167		934	37386.9	73229.3	975.191	20.8643	20.8643	outside edge	20.8643
935	41540	73089.4	998.278	39.7941	39.7941	outside edge	39.7941		935	40444.7	73369.3	991.531	18.8939	18.8939	inside edge	-18.8939
936	37400.8	73196.4	790.355	17.1432	17.1432	outside edge	17.1432		936	41161.3	73487.9	1104.97	23.6016	23.6016	outside edge	23.6016
937	40444.4	73400.1	807.865	30.0318	30.0318	outside edge	30.0318		937	38004.9	73683.8	976.531	42.0007	42.0007	outside edge	42.0007
938	41200.1	73467.6	952.847	39.421	39.421	outside edge	39.421		938	40978.5	74572.1	1205.58	205.11	205.11	outside	205.11
939	38066.2	73764.1	869.702	142.275	142.275	outside	142.275		939	37175.6	75364.4	764.315	28.8947	28.8947	outside edge	28.8947
940	41035.8	74583.4	994.794	229.935	229.935	outside	229.935		940	43667.8	75836.1	2221.68	103.287	103.287	outside	103.287
941	37160.5	75311.6	765.016	35.9363	35.9363	outside edge	35.9363		941	50755.9	2990.01	2169.27	88.4244	88.4244	outside	88.4244
942	43749.6	75810.1	2182.72	155.764	155.764	outside	155.764		942	43271.8	3114.52	4142.58	1891.3	1891.3	outside	1891.3
943	50770.7	2987.77	1958.88	77.6004	77.6004	outside	77.6004		943	32629.8	4317.56	3821.34	1102.88	1102.88	outside	1102.88
944	43291.8	3198.54	4058.1	1818.77	1818.77	outside	1818.77		944	52041.3	6612.38	4859.68	753.281	753.281	outside	753.281
945	32614.4	4353.94	3843.16	1113.24	1113.24	outside	1113.24		945	52523	6644.99	4906.56	487.061	487.061	outside	487.061
946	52068.7	6591.85	4951.38	735.779	735.779	outside	735.779		946	50530.5	7399.74	4785.86	88.1626	88.1626	outside	88.1626
947	52432.1	6658.42	5062.89	589.612	589.612	outside	589.612		947	48698.3	7364.54	4513.38	41.0801	41.0801	outside	41.0801
948	50438.5	7262.18	4724.79	232.408	232.408	outside	232.408		948	46282.4	7383.14	4421.72	49.8214	49.8214	outside edge	49.8214
949	48614.2	7414.79	4415.83	56.1563	56.1563	outside edge	56.1563		949	39415.9	7645.66	4576.96	170.803	170.803	outside	170.803
950	46312.2	7417.2	4471.47	79.3676	79.3676	outside	79.3676		950	28124.4	7733.36	3850.85	93.6781	93.6781	outside	93.6781
951	39432.1	7602.87	4568.62	154.07	154.07	outside	154.07		951	46411.1	8071.96	3500.21	719.628	719.628	outside	719.628
952	28103.8	7748.96	3802.66	108.453	108.453	outside	108.453		952	57739.4	8357.54	4835.63	110.873	110.873	outside	110.873
953	46355.8	8111.99	3446.79	723.5	723.5	outside	723.5		953	25226.4	8501.19	4067	11.8098	11.8098	outside edge	11.8098
954	57735.4	8414.42	4900.86	116.888	116.888	outside	116.888		954	58141.7	8568.37	4296.81	22.9347	22.9347	outside edge	22.9347
955	25289.3	8454.62	4011.71	17.43	17.43	inside	-17.43		955	58675.5	8519.49	4921.32	320.214	320.214	outside	320.214
956	58167.4	8462.38	4052.85	53.0267	53.0267	inside	-53.0267		956	58558.5	9040.38	4929.09	484.716	484.716	outside	484.716
957	58650.3	8510.28	5066.11	452.391	452.391	outside	452.391		957	35328	8985.97	4845.71	262.185	262.185	outside	262.185
958	35198	9035.48	4777.25	318.684	318.684	outside	318.684		958	51895.8	9026.95	3686.28	26.817	26.817	outside edge	26.817
959	51907.1	9127.22	3459.65	167.64	167.64	outside	167.64		959	43676.3	9326.59	4704.14	34.1169	34.1169	inside	-34.1169
960	43667.1	9260.92	4712.08	13.3667	13.3667	inside edge	-13.3667		960	39369.7	9878.09	2240.83	30.4498	30.4498	outside edge	30.4498
961	43360.6	9792.82	4835.45	117.08	117.08	outside	117.08		961	62256.8	10032.3	4792.23	66.7708	66.7708	outside	66.7708
962	39417.2	9902.2	2268.29	56.4909	56.4909	outside	56.4909		962	45347.2	10502.5	4918.07	253.879	253.879	outside	253.879
963	62299	9986.36	4803.9	128.632	128.632	outside	128.632		963	56392.8	10675.1	3026.86	47.2607	47.2607	outside	47.2607
964	45367.1	10574.9	5139.1	240.019	240.019	outside	240.019		964	31816.1	10681.7	3730.42	10.1292	10.1292	outside edge	10.1292
965	56418.5	10740.3	2893.37	126.901	126.901	outside	126.901		965	66835.4	11076.6	3480.01	472.034	472.034	outside	472.034
966	31733.3	10884.3	3789.37	38.2913	38.2913	inside	-38.2913		966	22890.1	11485.8	4172.78	123.454	123.454	outside	123.454
967	66683.5	11125.3	3247.32	682.675	682.675	outside	682.675		967	45324.2	11733.6	4430.92	73.8997	73.8997	inside	-73.8997
968	22962.1	11536.6	4159.52	189.828	189.828	outside	189.828		968	27427.9	11860.3	4947.37	23.5157	23.5157	outside edge	23.5157
969	45311.2	11743.6	4448.3	90.5141	90.5141	inside	-90.5141		969	39463.8	12076.5	2521.82	14.1817	14.1817	inside	-14.1817
970	27515.6	11867.3	5192.56	43.6003	43.6003	outside edge	43.6003		970	47439.4	12305.9	3627.94	59.0957	59.0957	inside	-59.0957
971	39501.5	12064.6	2504.05	24.4908	24.4908	outside edge	24.4908		971	61837.5	12442.4	766.728	63.9208	63.9208	outside	63.9208
972	47381.6	12309.5	3593.94	19.8289	19.8289	inside edge	-19.8289		972	66704.4	12430.2	3387.86	221.042	221.042	outside	221.042
973	61787.9	12369	593.863	20.7241	20.7241	outside edge	20.7241		973	61408	13072.9	2569.45	54.5255	54.5255	inside	-54.5255
974	66691.5	12550.5	3393.49	173.009	173.009	outside	173.009		974	64382.4	13210.8	4537.67	17.5815	17.5815	outside edge	17.5815
975	61388.4	12954.3	2395.69	64.8545	64.8545	outside	64.8545		975	38319.3	13532.3	4424.39	106.899	106.899	outside	106.899
976	64331.2	13294.4	4451.4	48.1969	48.1969	outside edge	48.1969		976	26280.3	14055.4	4945.94	282.533	282.533	outside	282.533
977	38329.5	13637.7	4336.27	40.543	40.543	outside	40.543		977	37089.7	14456.2	4950.96	61.7499	61.7499	outside	61.7499
978	26098.2	14064.3	5156.8	352.309	352.309	outside	352.309		978	57351.2	14540.8	3454.33	20.8662	20.8662	outside edge	20.8662
979	57365.4	14412.2	3388.29	60.704	60.704	outside edge	60.704		979	57768.6	14525.6	3809.68	41.4854	41.4854	inside	-41.4854
980	57740.6	14600.9	3718.77	24.8724	24.8724	inside	-24.8724		980	28826.1	14587.6	4519	7.82521	7.82521	inside edge	-7.82521
981	28816.1	14608.9	4613.94	13.2007	13.2007	inside edge	-13.2007		981	22413.7	14882.3	1667.76	1651.99	1651.99	outside	1651.99
982	65055.2	14646.5	3051.57	198.243	198.243	outside	198.243		982	58251.9	15341.4	1950.03	121.722	121.722	outside	121.722
983	22293.1	14743.7	1561.17	1714.95	1714.95	outside	1714.95		983	58047.1	15546.6	2228.83	126.244	126.244	outside	126.244
984	58276.1	15325.3	1975.48	143.241	143.241	outside	143.241		984	51738.4	16155.9	3211.11	108.879	108.879	outside	108.879
985	58049.9	15456	2182.52	36.4233	36.4233	outside edge	36.4233		985	60711.9	16196.3	3965.34	188.409	188.409	outside	188.409
986	51748.2	16148.6	3175.87	118.092	118.092	outside	118.092		986	45400	16273.3	2800.45	46.6675	46.6675	outside edge	46.6675
987	60743.1	16155.7	3868.12	188.244	188.244	outside	188.244		987	51448.8	16541.2	3217.26	31.2058	31.2058	outside edge	31.2058
988	45293	16303.9	2760.61	151.046	151.046	outside	151.046		988	25465.4	16811.3	3280.21	286.93	286.93	outside	286.93
989	55020.7	16467.9	3146.29	342.488	342.488	outside	342.488		989	43285.4	17423	3327.1	5.56532	5.56532	outside edge	5.56532
990	51366	16583.3	3215.86	120.529	120.529	outside	120.529		990	59568.4	17522.7	-172.425	623.688	623.688	outside	623.688
991	25404.7	16918.9	3308.54	397.271	397.271	outside	397.271		991	60826	17596.4	4391.12	137.819	137.819	outside	137.819
992	43363	17456.8	3368.33	73.9802	73.9802	outside	73.9802		992	62933	17879.6	2560.08	64.2854	64.2854	inside	-64.2854
993	59569	17575.8	-123.653	585.021	585.021	outside	585.021		993	64774.4	18081.7	4816.07	152.904	152.904	outside	152.904
994	60822	17646.1	4352.22	187.434	187.434	outside	187.434		994	66356.3	18327.7	2554.95	242.553	242.553	outside	242.553
995	62951.3	17944.3	2552.6	22.5748	22.5748	inside edge	-22.5748		995	23331.7	18693.6	4735.03	17.9411	17.9411	outside edge	17.9411
996	66339.1	18347.7	2581.36	234.405	234.405	outside	234.405		996	55099.4	18530.4	2052.25	450.858	450.858	outside	450.858
997	23291.5	18595.6	4831.23	124.986	124.986	outside	124.986		997	37932.9	18737.7	1573.6	53.912	53.912	outside edge	53.912
998	37915.2	18788.4	1445.2	98.3666	98.3666	outside	98.3666		998	71924.6	19203.6	3470.32	48.5476	48.5476	outside	48.5476
999	71924.8	19256.9	3210.89	59.9347	59.9347	outside edge	59.9347		999	65186	19304.7	4727.34	390.686	390.686	outside	390.686
1000	65130.8	19307.3	4711.99	339.615	339.615	outside	339.615		1000	65637.9	19790.1	3301.25	71.8219	71.8219	inside	-71.8219
1001	65567.3	19730.2	3100.53	24.8638	24.8638	inside edge	-24.8638		1001	66397.2	20101	4192.23	26.4555	26.4555	inside	-26.4555
1002	66350.7	20091.1	4204.2	26.1697	26.1697	inside	-26.1697		1002	66687.6	20730.7	4101.1	26.9176	26.9176	inside	-26.9176
1003	66754	20705.1	4114.28	40.4045	40.4045	inside	-40.4045		1003	64384.1	21292.1	3032.46	51.6128	51.6128	outside edge	51.6128
1004	64370.5	21191	3283.78	94.2201	94.2201	outside	94.2201		1004	21067.1	21361.3	2748.63	174.521	174.521	outside	174.521
1005	21146.4	21369.6	2719.36	136.661	136.661	outside	136.661		1005	64903.8	21421.1	3414.88	13.0382	13.0382	outside edge	13.0382
1006	64856.5	21418.1	3449.79	26.9521	26.9521	inside	-26.9521		1006	18455.8	21590.8	3306.18	126.142	126.142	outside	126.142
1007	18331.3	21487.7	3177.75	261.147	261.147	outside	261.147		1007	64869.5	21865	2594.03	69.3705	69.3705	inside	-69.3705
1008	64888.3	21840.5	2722.48	67.4685	67.4685	inside	-67.4685		1008	53302.1	21839.4	1870.47	213.28	213.28	outside	213.28
1009	53269.7	21858.6	1754.43	229.24	229.24	outside	229.24		1009	62956.4	22526.5	4282.09	52.0216	52.0216	outside edge	52.0216
1010	62879.2	22523.6	4036.83	57.3591	57.3591	outside	57.3591		1010	71249.9	22539.7	4741.58	113.393	113.393	outside	113.393
1011	71334.6	22560.5	4689.18	197.194	197.194	outside	197.194		1011	35329.7	22859.7	2369.47	140.086	140.086	outside	140.086
1012	35462.5	22883.5	2374.27	134.075	134.075	outside	134.075		1012	69780.7	23278.8	1970.63	6.61746	6.61746	outside edge	6.61746
1013	69841.9	23275.7	1743.09	66.8537	66.8537	outside edge	66.8537		1013	62583.5	23736.8	2702.39	27.4878	27.4878	outside edge	27.4878
1014	62638.5	23725.7	2585.57	11.1868	11.1868	inside edge	-11.1868		1014	69636.2	23924.4	4260.09	100.438	100.438	outside	100.438
1015	70123	24109.1	3328.82	38.5119	38.5119	outside edge	38.5119		1015	70162.8	24124.6	3475.86	22.6257	22.6257	outside edge	22.6257
1016	20396.9	24839.4	2978.67	10.9814	10.9814	inside	-10.9814		1016	20466.9	24889.2	3079.45	32.26	32.26	outside edge	32.26
1017	29554.7	25405.8	4637.22	85.9515	85.9515	outside	85.9515		1017	29447.3	25451.5	4629.05	201.628	201.628	outside	201.628
1018	54021.9	25494	2348.4	216.252	216.252	outside	216.252		1018	54046.9	25262	2385.4	63.6822	63.6822	outside	63.6822
1019	17347.3	26201.7	4525.47	318.315	318.315	outside	318.315		1019	27099.6	25455.8	4325.81	117.67	117.67	outside	117.67
1020	20450.4	26358	1973.13	2.23699	2.23699	outside edge	2.23699		1020	17428.3	26188.2	4534.41	238.587	238.587	outside	238.587
1021	40171.5	26584.6	3869.75	212.434	212.434	outside	212.434		1021	20420.7	26331	2140.06	32.6514	32.6514	outside edge	32.6514
1022	68944	26560.5	4368.3	18.1495	18.1495	outside edge	18.1495		1022	40198.2	26556	3853.41	193.454	193.454	outside	193.454
1023	12535.8	26610.1	4930.9	99.4672	99.4672	outside	99.4672		1023	68956.2	26556.2	4499.96	37.7301	37.7301	outside	37.7301
1024	67735.6	26600.4	4527.45	189.685	189.685	outside	189.685		1024	12496	26634.5	4874.96	54.4244	54.4244	outside edge	54.4244
1025	72582.5	26822.9	2286.94	43.7768	43.7768	outside edge	43.7768		1025	67785.5	26560.6	4557.27	143.458	143.458	outside	143.458
1026	16969.9	26996.4	4113.99	189.983	189.983	outside	189.983		1026	72565.9	26844	2507.56	31.3228	31.3228	outside edge	31.3228
1027	35600.1	27038.9	3825.61	17.2093	17.2093	outside edge	17.2093		1027	16985	26915.1	4304.81	73.1651	73.1651	outside	73.1651
1028	72669.5	27207.2	2074.33	44.0886	44.0886	outside edge	44.0886		1028	35430.9	27054	3991.07	104.762	104.762	outside	104.762
1029	71245.5	27284	348.336	595.365	595.365	outside	595.365		1029	72648.4	27228.6	2304.54	31.5169	31.5169	outside edge	31.5169
1030	50471.9	27307.9	3276.78	108.132	108.132	outside	108.132		1030	71236.9	27359.9	526.351	608.255	608.255	outside	608.255
1031	72050.7	27359	2786.68	62.0014	62.0014	outside edge	62.0014		1031	50455.3	27239.4	3324.05	158.54	158.54	outside	158.54
1032	63265.5	27503.4	2393.38	18.902	18.902	outside edge	18.902		1032	72030.9	27377.7	2878.98	42.0748	42.0748	outside edge	42.0748
1033	63265.7	27804.6	2720.51	24.4317	24.4317	inside	-24.4317		1033	63302.3	27418.2	2379.03	72.4088	72.4088	outside	72.4088
1034	17067.6	27943.8	4472.16	306.669	306.669	outside	306.669		1034	63249.9	27838	2695.95	22.1399	22.1399	inside edge	-22.1399
1035	70335.5	28249.9	3454.94	21.4168	21.4168	outside edge	21.4168		1035	17010.4	27822.1	4437.85	172.93	172.93	outside	172.93
1036	17379.7	28477.8	3324.78	200.07	200.07	outside	200.07		1036	70284	28301.4	3667.7	49.9476	49.9476	inside	-49.9476
1037	54821.8	28751	2416.41	122.989	122.989	outside	122.989		1037	17410.2	28438.8	3282.12	157.254	157.254	outside	157.254
1038	74239.1	29241.4	519.482	8.03008	8.03008	inside edge	-8.03008		1038	54847.3	28733.5	2526.1	149.503	149.503	outside	149.503
1039	42249.2	29290	1531.94	438.363	438.363	outside	438.363		1039	74248.8	29253	768.629	21.849	21.849	inside	-21.849
1040	19241.4	29819.7	521.51	425.106	425.106	outside	425.106		1040	42172.9	29323.8	1754.68	382.719	382.719	outside	382.719
1041	24786.6	30620.6	5043.37	116.583	116.583	outside	116.583		1041	19222.5	29891.3	740.655	277.043	277.043	outside	277.043
1042	49094.5	30735.8	4532.93	128.752	128.752	outside	128.752		1042	24750	30667.2	4891.55	30.5311	30.5311	outside edge	30.5311
1043	30706.7	30943.5	2299.91	88.4618	88.4618	inside	-88.4618		1043	30708.3	31003.9	2264.66	39.9002	39.9002	inside	-39.9002
1044	52502	31124.4	2289.95	327.254	327.254	outside	327.254		1044	70674.1	31121.3	3792.83	25.8732	25.8732	outside edge	25.8732
1045	70689.6	31150.7	3627.85	48.1304	48.1304	outside edge	48.1304		1045	27024.8	31405.3	4872.3	101.181	101.181	outside	101.181
1046	70241.3	31401.4	3164.05	75.5335	75.5335	inside	-75.5335		1046	70460	31441.8	3024.14	87.0947	87.0947	outside	87.0947
1047	21772.7	32769.4	4510.22	331.24	331.24	outside	331.24		1047	21719.7	32765.8	4563.58	279.545	279.545	outside	279.545
1048	69228.5	32923.7	2427.61	121.319	121.319	inside	-121.319		1048	69243.6	32991.1	2696.98	106.996	106.996	inside	-106.996
1049	70706	33038.4	2895.49	223.155	223.155	outside	223.155		1049	70694.3	33029.4	2785.95	118.96	118.96	outside	118.96
1050	14882.8	33170.7	2891.22	35.4474	35.4474	outside edge	35.4474		1050	14869.2	33157	2893.93	23.6291	23.6291	outside edge	23.6291
1051	61583.1	33321.5	4014.27	72.4086	72.4086	inside	-72.4086		1051	61589.4	33371.5	4026.97	94.4947	94.4947	inside	-94.4947
1052	69178.1	33461.8	1693.89	27.6677	27.6677	inside	-27.6677		1052	69199.5	33370.4	1849.98	25.1099	25.1099	inside edge	-25.1099
1053	17425.1	33808.4	4127.86	7.55441	7.55441	inside edge	-7.55441		1053	17476.6	33823.2	4297.68	22.7712	22.7712	outside edge	22.7712
1054	15872.1	34288.9	4967.96	295.953	295.953	outside	295.953		1054	15820.7	34308.6	4775.57	251.613	251.613	outside	251.613
1055	42627.7	34733.7	2898.35	117.642	117.642	outside	117.642		1055	42651.2	34690.2	2892.73	96.2982	96.2982	outside	96.2982
1056	69879	34817.1	4719.12	138.14	138.14	outside	138.14		1056	73204.6	35084.5	2392.7	17.7926	17.7926	inside edge	-17.7926
1057	73230	35079.1	2445.66	23.2443	23.2443	outside edge	23.2443		1057	12684.3	35190.6	1087.79	1249.83	1249.83	outside	1249.83
1058	12811.8	35142.4	850.219	1354.55	1354.55	outside	1354.55		1058	21316.7	35185.7	3957.33	142.136	142.136	outside	142.136
1059	21305	35249.4	4116.05	194.76	194.76	outside	194.76		1059	17441.3	35968.5	4222.63	8.44352	8.44352	inside edge	-8.44352
1060	17349.4	35907.6	4023.9	54.5437	54.5437	inside	-54.5437		1060	17666.7	35998.6	4155.21	66.1948	66.1948	inside	-66.1948
1061	17823.9	35907.1	4034.93	28.3885	28.3885	outside edge	28.3885		1061	17972.6	35972.9	2797.69	165.374	165.374	outside	165.374
1062	18025.3	35974.9	2791.74	212.188	212.188	outside	212.188		1062	11285.3	36393.8	4281.68	37.0641	37.0641	outside edge	37.0641
1063	11313.3	36372	4184.28	70.7774	70.7774	outside	70.7774		1063	59583.5	36608.9	1069.89	58.6451	58.6451	outside	58.6451
1064	59625	36623	1047.69	92.5429	92.5429	outside	92.5429		1064	73004.6	37076.9	2259.11	28.9602	28.9602	inside	-28.9602
1065	73035.1	37057	2208.77	16.7752	16.7752	inside edge	-16.7752		1065	21034.8	37191.3	4552.79	51.0746	51.0746	outside edge	51.0746
1066	20996.3	37142	4603.28	97.7039	97.7039	outside	97.7039		1066	51848.7	37342.1	2448.24	60.2886	60.2886	outside edge	60.2886
1067	51807.3	37292	2430.25	111.686	111.686	outside	111.686		1067	68781.4	38161.4	3176.69	116.241	116.241	outside	116.241
1068	68128.5	37982.9	1941.28	142.434	142.434	outside	142.434		1068	74091.6	38268.3	2999.9	81.9153	81.9153	outside	81.9153
1069	68779.3	38246.2	3134.52	76.4078	76.4078	outside	76.4078		1069	74438	38726.3	1544.38	90.3191	90.3191	outside	90.3191
1070	74078.9	38244.4	2921.14	90.7776	90.7776	outside	90.7776		1070	72344.9	38824.9	1890.01	67.1007	67.1007	outside	67.1007
1071	74437	38709.2	1500.47	103.579	103.579	outside	103.579		1071	11642.7	39476.7	3717.58	1268.27	1268.27	outside	1268.27
1072	72401.4	38739.7	1610.61	173.804	173.804	outside	173.804		1072	27682.6	40192.9	4544.01	112.628	112.628	outside	112.628
1073	70467.9	39196.4	3577.16	146.059	146.059	outside	146.059		1073	16139.8	40230.2	593.972	2117.52	2117.52	outside	2117.52
1074	11663.4	39462.3	3618.1	1340.83	1340.83	outside	1340.83		1074	18356.1	40121.8	2701.36	236.415	236.415	outside	236.415
1075	27686.4	40040.2	4456.09	75.6104	75.6104	outside	75.6104		1075	13216.5	40407.9	4529.24	59.6461	59.6461	outside	59.6461
1076	16002.8	40082.8	507.723	2139.29	2139.29	outside	2139.29		1076	34843.8	40420.1	2346.37	71.147	71.147	outside	71.147
1077	18396.6	40202.5	2734.24	310.153	310.153	outside	310.153		1077	68128	40554.8	3987.63	102.874	102.874	outside	102.874
1078	13247.6	40368.7	4544.68	107.001	107.001	outside	107.001		1078	62784.2	40957.8	2003.28	82.9121	82.9121	inside	-82.9121
1079	34956.5	40542.7	2304.65	235.213	235.213	outside	235.213		1079	56954.5	41303.8	112.662	365.373	365.373	outside	365.373
1080	68073.4	40598.7	4071.88	147.009	147.009	outside	147.009		1080	11804.3	41786.7	4887.5	256.303	256.303	outside	256.303
1081	62811.3	40895.4	1827.17	17.9394	17.9394	inside	-17.9394		1081	68549.9	41873.1	3063.2	130.927	130.927	outside	130.927
1082	11830.5	41868.3	4922.03	257.556	257.556	outside	257.556		1082	70283.4	42579.5	2165.1	192.313	192.313	outside	192.313
1083	68556.3	41873.6	3079.34	136.397	136.397	outside	136.397		1083	19339.8	43053.3	3238.04	17.2502	17.2502	inside	-17.2502
1084	67479.2	42231.5	3040.41	75.6381	75.6381	outside	75.6381		1084	58263.3	43469.1	3319.96	239.316	239.316	outside	239.316
1085	70293.1	42638.1	2135.44	208.228	208.228	outside	208.228		1085	63297.2	43661.5	890.995	112.811	112.811	outside	112.811
1086	19393	43010.4	3265.77	23.3352	23.3352	inside	-23.3352		1086	13644.6	44318.9	4480.29	138.778	138.778	outside	138.778
1087	68354.2	43257.2	3416.36	134.267	134.267	outside	134.267		1087	11338.7	44816.6	2178.96	1198.92	1198.92	outside	1198.92
1088	58170.5	43559.2	3175.44	253.096	253.096	outside	253.096		1088	64307.9	45098.1	3114.57	16.3346	16.3346	outside edge	16.3346
1089	63311.9	43682.5	670.442	128.757	128.757	outside	128.757		1089	68076.9	45822	347.505	284.536	284.536	outside	284.536
1090	13560.9	44312.9	4264.28	219.258	219.258	outside	219.258		1090	69823.4	45863.4	2458.41	20.0423	20.0423	inside	-20.0423
1091	11374.8	44830.7	2045.6	1203.55	1203.55	outside	1203.55		1091	20813.1	46178.2	4209.93	15.9408	15.9408	outside edge	15.9408
1092	64276.5	45116.3	3116.9	9.73011	9.73011	outside edge	9.73011		1092	55491.7	46016.5	4793.95	81.1249	81.1249	outside	81.1249
1093	68121	45741.6	151.583	341.417	341.417	outside	341.417		1093	37804.8	46582.1	4333.97	72.2358	72.2358	outside	72.2358
1094	69814.1	45818.9	2391.81	21.0502	21.0502	inside	-21.0502		1094	45332.1	46826.4	2142.27	131.676	131.676	outside	131.676
1095	20869.7	46173	4203.46	22.3244	22.3244	outside edge	22.3244		1095	65360.3	47007.5	4448.72	50.9721	50.9721	outside edge	50.9721
1096	37825.4	46636.5	4304.62	136.768	136.768	outside	136.768		1096	71468.3	47226.6	3677.91	17.0608	17.0608	inside	-17.0608
1097	45338.3	46928.3	1997.82	264.076	264.076	outside	264.076		1097	25519.5	47793.2	2346.59	178.829	178.829	outside	178.829
1098	71465.1	47326.1	3724.37	26.026	26.026	inside	-26.026		1098	37042.4	47861.7	4071.67	159.519	159.519	outside	159.519
1099	25635.8	47753	2407.42	301.082	301.082	outside	301.082		1099	70658.1	48054.7	4301.51	24.2463	24.2463	inside edge	-24.2463
1100	70620.5	48109.8	4120.2	50.0731	50.0731	inside	-50.0731		1100	22897.8	48234	1759.94	42.7823	42.7823	outside edge	42.7823
1101	22943.3	48182.7	1678.83	43.3689	43.3689	outside edge	43.3689		1101	36057.8	48216.2	3769.59	6.41663	6.41663	inside edge	-6.41663
1102	36112.2	48230.2	3698.2	23.8949	23.8949	outside edge	23.8949		1102	70288.7	48326.8	3072.83	3.61517	3.61517	outside edge	3.61517
1103	70322.9	48277	3094.67	66.1494	66.1494	outside	66.1494		1103	57782.5	48278.5	1606.26	84.6367	84.6367	outside	84.6367
1104	23695.8	49418.6	2827.11	654.151	654.151	outside	654.151		1104	64956.8	49207.7	3154.39	44.0291	44.0291	outside	44.0291
1105	59923.5	49591.3	3944.48	92.6585	92.6585	outside	92.6585		1105	23684.6	49427.8	2655.76	629.628	629.628	outside	629.628
1106	63012.1	49915.9	2727.8	320.684	320.684	outside	320.684		1106	59830.4	49552	4067.35	9.02938	9.02938	outside edge	9.02938
1107	23754.9	50398.9	1511	883.05	883.05	outside	883.05		1107	63076.1	49837.2	2625.21	320.479	320.479	outside	320.479
1108	26256.3	50397.9	2387.61	101.569	101.569	outside	101.569		1108	23675.7	50414.2	1784.22	965.156	965.156	outside	965.156
1109	26731.5	50431.1	2045.7	39.5807	39.5807	outside edge	39.5807		1109	26308.5	50386.8	2257.85	51.6117	51.6117	outside	51.6117
1110	64516.7	50419.2	2435.35	163.301	163.301	outside	163.301		1110	26645.5	50414.8	2180.69	41.2019	41.2019	inside	-41.2019
1111	65904.8	50839	4351.84	33.3982	33.3982	outside	33.3982		1111	64509.5	50484.4	2390.33	104.414	104.414	outside	104.414
1112	71000.9	50961	2318.09	9.06702	9.06702	inside edge	-9.06702		1112	65911.3	50847.1	4410.41	76.3947	76.3947	outside	76.3947
1113	61684.9	51320.9	4403.46	21.9867	21.9867	outside edge	21.9867		1113	70953.9	51010.3	2392.86	18.148	18.148	outside edge	18.148
1114	19877.4	52299.8	2295.67	150.68	150.68	outside	150.68		1114	61627.5	51397.8	4339.29	42.3937	42.3937	outside	42.3937
1115	19091.1	52373.7	5036.08	159.537	159.537	outside	159.537		1115	19968.1	52287.7	2205.09	97.1502	97.1502	outside	97.1502
1116	72352.4	52878.3	2302.51	252.441	252.441	outside	252.441		1116	19073.7	52413.2	4860.13	101.257	101.257	outside	101.257
1117	18227.4	53078.4	5169.3	537.608	537.608	outside	537.608		1117	18266.4	53134.3	4895.4	450.761	450.761	outside	450.761
1118	70052.5	53257.9	3715.29	118.075	118.075	inside	-118.075		1118	70086.6	53254.3	3845.32	90.4538	90.4538	inside	-90.4538
1119	18552.1	53322.5	5135.04	166.324	166.324	outside	166.324		1119	18477.3	53336.6	4921.14	187.493	187.493	outside	187.493
1120	30176.2	53746.8	267.997	2347.34	2347.34	outside	2347.34		1120	45229.4	53982.2	2745.59	195.956	195.956	outside	195.956
1121	45113.2	53910.2	2735.75	158.725	158.725	outside	158.725		1121	19978	54596	4045.59	992.165	992.165	outside	992.165
1122	72220.2	54029.1	1098.13	357.646	357.646	outside	357.646		1122	69722.2	55027.1	4596.85	40.5044	40.5044	inside	-40.5044
1123	19984.4	54646.8	3866.11	1122.86	1122.86	outside	1122.86		1123	24936	55385.2	4333.33	17.534	17.534	outside edge	17.534
1124	69718.8	55064.5	4312.72	25.8226	25.8226	inside	-25.8226		1124	25638.1	55401.7	4117.74	239.267	239.267	outside	239.267
1125	24881.9	55405.6	4214.41	47.5505	47.5505	outside	47.5505		1125	69646.3	55573.1	2975.93	179.448	179.448	outside	179.448
1126	25612.3	55418.5	4099.57	270.995	270.995	outside	270.995		1126	21406.3	55960.4	2517.76	63.8934	63.8934	outside	63.8934
1127	69675.1	55672.4	2976.1	158.244	158.244	outside	158.244		1127	69858.7	56106.3	4650.25	257.061	257.061	outside	257.061
1128	21341.6	55980.2	2579.41	128.91	128.91	outside	128.91		1128	63815	56113.3	3200.14	32.1724	32.1724	inside	-32.1724
1129	69830.5	56054.9	4533.55	307.329	307.329	outside	307.329		1129	46934.2	56192.5	2878.28	68.2603	68.2603	outside	68.2603
1130	63791.3	56109.4	3075.75	6.36734	6.36734	outside edge	6.36734		1130	51059.1	56296.5	4912.67	163.612	163.612	outside	163.612
1131	46961.5	56162.8	2924.57	115.971	115.971	outside	115.971		1131	64059.2	56144.7	3354.78	189.926	189.926	outside	189.926
1132	51078.7	56241.5	5149.71	176.192	176.192	outside	176.192		1132	36052.5	56285	3073.33	108.872	108.872	outside	108.872
1133	36156.5	56319.7	3030.58	188.166	188.166	outside	188.166		1133	62717.3	56535.5	4754.51	42.3308	42.3308	outside edge	42.3308
1134	62756.6	56578.5	4691.03	66.3621	66.3621	outside	66.3621		1134	62436.3	56591.6	4192.58	18.1096	18.1096	outside edge	18.1096
1135	62312.1	56597.8	4248.76	129.779	129.779	outside	129.779		1135	62809.5	56806	4131.58	33.7685	33.7685	outside edge	33.7685
1136	62774.7	56724.1	4291.95	18.7363	18.7363	inside edge	-18.7363		1136	71607.2	56964.5	3311.35	15.3318	15.3318	outside edge	15.3318
1137	71623.7	56943.8	3164.21	25.043	25.043	outside edge	25.043		1137	65515.4	57176.9	4022.86	44.2091	44.2091	inside	-44.2091
1138	65508.3	57148	3802.94	75.7273	75.7273	inside	-75.7273		1138	22005	57525.3	4563.36	12.0995	12.0995	inside edge	-12.0995
1139	22031.8	57449.1	4543.23	63.3275	63.3275	outside	63.3275		1139	57733.2	57566.1	2435.96	226.129	226.129	outside	226.129
1140	57809.6	57516.1	2325.53	313.935	313.935	outside	313.935		1140	63463.5	58222.6	4642.1	18.1572	18.1572	outside edge	18.1572
1141	63500.9	58235.3	4457.57	21.9709	21.9709	outside edge	21.9709		1141	63081.7	58459.4	2814.81	72.3534	72.3534	outside	72.3534
1142	63118.2	58475.8	2764.51	63.9956	63.9956	outside	63.9956		1142	44597.4	58811.8	4154.74	81.7886	81.7886	inside	-81.7886
1143	44570.7	58701.5	4165.58	19.2265	19.2265	inside	-19.2265		1143	61068.7	59069.4	1936.82	223.701	223.701	outside	223.701
1144	53532.5	59320.1	3451.41	80.9234	80.9234	outside	80.9234		1144	66588.5	59469.8	3094.72	20.4882	20.4882	outside edge	20.4882
1145	66530.2	59437.8	2928.78	32.144	32.144	inside	-32.144		1145	50005.9	59809	2515.11	76.2565	76.2565	outside	76.2565
1146	50097.6	59829.4	2646.87	147.182	147.182	outside	147.182		1146	40747.9	59999.9	4129.03	176.767	176.767	outside	176.767
1147	25087	60433.7	4224.59	320.826	320.826	outside	320.826		1147	25143	60490.9	4330.01	275.638	275.638	outside	275.638
1148	60896.6	60601.3	1790.35	106.388	106.388	outside	106.388		1148	60796.8	60688.8	2030.81	10.1327	10.1327	outside edge	10.1327
1149	68939.5	60638.3	2261.2	21.5002	21.5002	outside edge	21.5002		1149	68924.5	60658.6	2390.58	16.4482	16.4482	outside edge	16.4482
1150	68670.4	60760.4	2667.51	28.3655	28.3655	outside edge	28.3655		1150	68665.4	60802.5	2663.35	25.3959	25.3959	outside edge	25.3959
1151	67838.1	60923.2	3989.13	145.922	145.922	outside	145.922		1151	64248.8	61209	1068.43	7.98658	7.98658	outside edge	7.98658
1152	64304.9	61223.6	909.081	35.4538	35.4538	outside	35.4538		1152	47989.8	61367.4	2954.6	20.888	20.888	inside edge	-20.888
1153	47987	61306.6	2903.53	35.3653	35.3653	outside edge	35.3653		1153	45474.8	61654.4	4323.79	170.972	170.972	outside	170.972
1154	66577.4	61663.7	3983.4	118.827	118.827	outside	118.827		1154	67517.6	61600.6	4340.51	141.556	141.556	outside	141.556
1155	56743.7	61898	2810.35	69.1586	69.1586	outside	69.1586		1155	66574.2	61687.2	4014.81	103.224	103.224	outside	103.224
1156	44173	62095.7	4094.9	23.1262	23.1262	outside edge	23.1262		1156	56781.9	61892	2739.31	63.4362	63.4362	outside	63.4362
1157	46132.2	62281.9	625.23	199.085	199.085	outside	199.085		1157	44171.2	62094.2	4189.77	18.4141	18.4141	outside edge	18.4141
1158	30322.3	62296.5	524.12	242.786	242.786	outside	242.786		1158	45997.5	62312.3	874.144	62.0896	62.0896	outside	62.0896
1159	50036.7	62333.1	3705.3	29.9888	29.9888	outside edge	29.9888		1159	30358.8	62362.4	798.951	208.336	208.336	outside	208.336
1160	56312.1	62314.2	3766.19	19.6832	19.6832	outside edge	19.6832		1160	50077.6	62307.8	3671.47	7.82569	7.82569	outside edge	7.82569
1161	43709.9	62466.9	5122.92	51.0519	51.0519	outside	51.0519		1161	56242	62275.9	3719.51	10.7519	10.7519	outside edge	10.7519
1162	60406.3	62608.1	4123.94	20.9628	20.9628	inside	-20.9628		1162	43746	62464	4931.39	39.6318	39.6318	outside edge	39.6318
1163	50204.8	62659.5	3714.95	22.8534	22.8534	inside	-22.8534		1163	60417.9	62550.9	4319.66	36.6822	36.6822	inside	-36.6822
1164	59552.3	62643.6	3355.87	54.5219	54.5219	outside edge	54.5219		1164	50225.4	62700.5	3873.38	6.63061	6.63061	inside edge	-6.63061
1165	64205.2	62809.3	2227.93	122.985	122.985	outside	122.985		1165	59557.4	62645.3	3395.2	58.1348	58.1348	outside edge	58.1348
1166	65305.2	63042.9	3781.35	33.4179	33.4179	outside edge	33.4179		1166	64117.6	62860.7	2326.83	34.948	34.948	outside edge	34.948
1167	63908.4	63250.3	2155.82	147.337	147.337	outside	147.337		1167	65266.6	63095.5	3794.09	20.5522	20.5522	outside edge	20.5522
1168	30779.6	63413.8	5070.49	236.512	236.512	outside	236.512		1168	63893.3	63189.8	2279.66	84.6875	84.6875	outside	84.6875
1169	64719.4	63654.2	2889.83	103.952	103.952	outside	103.952		1169	30759.8	63374.1	4838.18	155.538	155.538	outside	155.538
1170	33825.7	64052.9	3107.53	140.533	140.533	outside	140.533		1170	64705.9	63731.2	2855.08	32.6631	32.6631	outside edge	32.6631
1171	59500.2	64182.2	4552.02	101.053	101.053	outside	101.053		1171	33879.6	64067.7	3072.98	89.2784	89.2784	outside	89.2784
1172	32870.2	64267.9	3138.63	70.2661	70.2661	outside	70.2661		1172	59489.6	64165.4	4552.51	111.268	111.268	outside	111.268
1173	59695.3	64586	3218.99	67.409	67.409	outside	67.409		1173	32733.4	64279.9	3254.87	20.2181	20.2181	inside edge	-20.2181
1174	63846.2	64830.6	4449.96	35.6952	35.6952	inside	-35.6952		1174	65761.6	64249.9	4322.03	167.157	167.157	outside	167.157
1175	67482.3	64814.8	3163.73	183.518	183.518	outside	183.518		1175	59792.3	64708.1	3389.97	125.259	125.259	outside	125.259
1176	54732.3	64829.5	3049.63	127.283	127.283	outside	127.283		1176	63843.4	64849.1	4518.21	44.2275	44.2275	inside	-44.2275
1177	57721.6	64856	2495.65	22.181	22.181	outside edge	22.181		1177	67464.4	64822.9	3094.58	188.553	188.553	outside	188.553
1178	53966	64921.8	3152.43	78.8342	78.8342	inside	-78.8342		1178	54758.5	64835.2	3047.27	103.559	103.559	outside	103.559
1179	40476.8	64981.1	3029.26	138.343	138.343	inside	-138.343		1179	57681.9	64783.2	2412.88	21.3544	21.3544	inside	-21.3544
1180	67837.3	65000.3	3887.78	50.699	50.699	outside	50.699		1180	54008.9	64921.4	3076.98	73.5256	73.5256	inside	-73.5256
1181	55863	65091.5	3043.06	79.2728	79.2728	inside	-79.2728		1181	40523.7	65054.4	3031.28	119.274	119.274	inside	-119.274
1182	38517.7	65132.5	3696.28	184.883	184.883	outside	184.883		1182	67848	64946.2	3956.83	38.7828	38.7828	outside edge	38.7828
1183	63285.5	65176.9	4467.18	53.5291	53.5291	outside	53.5291		1183	55822.5	65132.1	3080.98	70.2495	70.2495	inside	-70.2495
1184	54848.3	65348.4	4880.87	115.626	115.626	outside	115.626		1184	38570.6	65054.8	3767.02	78.6305	78.6305	outside	78.6305
1185	39408.3	65553.2	3668.63	91.0017	91.0017	outside	91.0017		1185	63309.2	65283.9	4412.33	26.3498	26.3498	outside edge	26.3498
1186	60428.6	65559.4	3353.8	238.628	238.628	outside	238.628		1186	54811.5	65383.8	4715.98	37.2743	37.2743	outside edge	37.2743
1187	40723.3	65588.8	2909.21	24.2642	24.2642	outside edge	24.2642		1187	39384.6	65624.4	3685.1	144.097	144.097	outside	144.097
1188	60731.6	65877.1	4734.34	102.734	102.734	outside	102.734		1188	60487.5	65585.4	3457.18	213.118	213.118	outside	213.118
1189	67879.8	66002.5	2639.68	93.2464	93.2464	outside	93.2464		1189	40640.8	65496	2864.56	41.5349	41.5349	outside	41.5349
1190	38372.4	66054.5	3169.73	119.577	119.577	outside	119.577		1190	60764.9	65997	4737.14	43.1816	43.1816	outside edge	43.1816
1191	53371.7	66235.5	3974.57	198.189	198.189	outside	198.189		1191	67874.3	66028.9	2701.42	69.9874	69.9874	outside	69.9874
1192	53722.4	66219.5	4442.59	48.6194	48.6194	inside	-48.6194		1192	38381.9	65914	3120.77	55.1734	55.1734	outside	55.1734
1193	65858.4	66244	3856.38	494.918	494.918	outside	494.918		1193	53378.7	66139.4	3935.31	178.696	178.696	outside	178.696
1194	32641.3	66394	241.17	1948.02	1948.02	outside	1948.02		1194	53736.7	66183.8	4594.66	54.1613	54.1613	inside	-54.1613
1195	41478.8	66627.6	2929.46	10.8061	10.8061	inside	-10.8061		1195	65907.4	66207.4	3965.18	435.235	435.235	outside	435.235
1196	54187.1	66651	4448.14	174.752	174.752	outside	174.752		1196	32682.2	66369.5	518.646	1724.81	1724.81	outside	1724.81
1197	40822.3	66796.7	3421.21	95.5819	95.5819	inside	-95.5819		1197	41498.4	66704.6	3008.42	16.8446	16.8446	inside edge	-16.8446
1198	45298.9	66813.9	5128.27	63.1543	63.1543	outside	63.1543		1198	54160.1	66693.9	4419.06	125.306	125.306	outside	125.306
1199	40856.5	67071.4	3176.6	141.162	141.162	outside	141.162		1199	40785.9	66780.2	3195.58	80.8485	80.8485	inside	-80.8485
1200	51718.4	67118	4415.84	322.472	322.472	outside	322.472		1200	45203.3	66853	4909.36	17.5685	17.5685	outside edge	17.5685
1201	43462.1	67134.4	3019.25	235.326	235.326	outside	235.326		1201	40840	67072.3	3264.35	142.356	142.356	outside	142.356
1202	44181.3	67352.8	4404.4	85.2349	85.2349	outside	85.2349		1202	51727.8	67192	4300.68	237.822	237.822	outside	237.822
1203	43983.1	67701.5	3757.75	169.367	169.367	outside	169.367		1203	43410.3	67282.7	3058.37	88.5278	88.5278	outside	88.5278
1204	32441.6	67914.7	2601.75	395.143	395.143	outside	395.143		1204	44143.7	67292.1	4470.26	125.837	125.837	outside	125.837
1205	64936.9	67985.7	4693.47	20.1323	20.1323	outside edge	20.1323		1205	43995.5	67551.4	3740.61	59.8914	59.8914	outside	59.8914
1206	65724.8	68134.9	5155.33	247.211	247.211	outside	247.211		1206	56197.7	67859.1	3377.7	395.609	395.609	outside	395.609
1207	49178.9	68294.2	4538.11	132.623	132.623	outside	132.623		1207	32385.3	67691	2542.98	168.812	168.812	outside	168.812
1208	41108.7	68809.6	3397.28	379.071	379.071	outside	379.071		1208	64945.3	68006.1	4589.99	15.1277	15.1277	inside edge	-15.1277
1209	48241.6	68894	4971.93	105.287	105.287	outside	105.287		1209	65684.1	68119	4906.22	53.5095	53.5095	outside edge	53.5095
1210	56870.9	68914.4	4419.73	199.057	199.057	outside	199.057		1210	49194	68247.7	4549.37	92.7314	92.7314	outside	92.7314
1211	42210.9	68944.8	5176.21	407.666	407.666	outside	407.666		1211	41241.2	68974.9	3594.19	262.363	262.363	outside	262.363
1212	36957.6	69040.6	4796.88	131.875	131.875	outside	131.875		1212	35869.7	68866.1	4929	214.621	214.621	outside	214.621
1213	49766.1	69412.3	1010.06	94.7086	94.7086	outside	94.7086		1213	48209.3	68895.4	4879.33	95.3356	95.3356	outside	95.3356
1214	47989.3	69631.4	3187.35	19.204	19.204	inside	-19.204		1214	56845.9	68886.5	4499.49	172.841	172.841	outside	172.841
1215	48137.3	69756	4807.24	103.381	103.381	outside	103.381		1215	42143.6	68902.8	4902.53	142.833	142.833	outside	142.833
1216	45305.6	69910.3	4712.35	91.0937	91.0937	outside	91.0937		1216	37000.3	69055.7	4768.76	108.5	108.5	outside	108.5
1217	48096.7	70032.5	4216.69	230.053	230.053	outside	230.053		1217	49774.2	69410.7	1237.46	87.6307	87.6307	outside	87.6307
1218	46466.3	70129.4	4582.86	88.2908	88.2908	outside	88.2908		1218	47934.8	69781.5	3126.99	86.1966	86.1966	outside	86.1966
1219	62608.9	70304.6	4384.57	176.851	176.851	outside	176.851		1219	48195.3	69814.1	4797.51	34.9468	34.9468	outside	34.9468
1220	47550.5	70495	4217.85	171.356	171.356	outside	171.356		1220	45216	69946.2	4733.59	126.563	126.563	outside	126.563
1221	61009.1	70494.5	2045.42	952.327	952.327	outside	952.327		1221	47972.9	69963.5	4260.32	130.905	130.905	outside	130.905
1222	48917.8	70631.8	3814.16	108.096	108.096	outside	108.096		1222	46473.3	70174.5	4634.95	43.7327	43.7327	outside	43.7327
1223	40263.1	70900.7	3741.72	55.9822	55.9822	outside	55.9822		1223	62609.6	70420.2	4427.2	76.8747	76.8747	outside	76.8747
1224	47556.2	71223	4166.21	404.205	404.205	outside	404.205		1224	47495	70527.4	4379.56	126.917	126.917	outside	126.917
1225	42489.7	71263.9	4419.67	6.40751	6.40751	outside edge	6.40751		1225	61022.1	70458.3	2123.96	936.9	936.9	outside	936.9
1226	59475.9	71400.1	4531.43	267.616	267.616	outside	267.616		1226	48921	70694.5	3776.66	62.3079	62.3079	outside	62.3079
1227	40972.3	71642	3348.39	159.175	159.175	outside	159.175		1227	40178.9	70860.1	3772.57	24.2447	24.2447	outside edge	24.2447
1228	47118	72416.6	4758.35	59.5844	59.5844	inside	-59.5844		1228	47626.1	71304.4	4333.43	517.074	517.074	outside	517.074
1229	47154.3	28486.1	2929.84	265.469	265.469	outside	265.469		1229	42553	71239.6	4501.59	26.9265	26.9265	inside	-26.9265
1230	47979.2	28902.3	4330.94	109.816	109.816	outside	109.816		1230	59458.5	71387	4475.63	269.218	269.218	outside	269.218
1231	28957.3	29356.8	4467.83	581.051	581.051	outside	581.051		1231	40924.3	71729.5	3424.4	75.9064	75.9064	outside	75.9064
1232	49061.3	29929.4	1427.36	5.95307	5.95307	inside edge	-5.95307		1232	47191.3	72489.5	4731.04	9.69776	9.69776	outside edge	9.69776
1233	33656.5	31957.9	1478.5	47.1196	47.1196	outside	47.1196		1233	45658.7	28015.2	4931.94	269.954	269.954	outside	269.954
1234	52418.1	31965.2	4639.1	162.562	162.562	outside	162.562		1234	47199.9	28471.3	2902.77	234.408	234.408	outside	234.408
1235	37602.8	32408.4	4419.45	79.6171	79.6171	outside	79.6171		1235	47916.6	28944.5	4459.45	30.8741	30.8741	outside edge	30.8741
1236	46130.3	32414.8	4392.04	18.2705	18.2705	outside edge	18.2705		1236	28943.9	29206.4	4323.39	727.59	727.59	outside	727.59
1237	27586.5	33257.4	2674.94	138.588	138.588	outside	138.588		1237	49107.9	29885.8	1503.51	36.2625	36.2625	inside	-36.2625
1238	21359.5	34718.3	3170.89	5.98065	5.98065	outside edge	5.98065		1238	33691.8	31946.8	1726.86	102.803	102.803	outside	102.803
1239	47695	35088.3	1027.52	1784.47	1784.47	outside	1784.47		1239	52415.8	31966.9	4738.52	199.768	199.768	outside	199.768
1240	46235.3	35181.2	841.784	1973.9	1973.9	outside	1973.9		1240	37581.9	32480.6	4239.69	24.2596	24.2596	outside edge	24.2596
1241	31056.8	36269.6	3256.98	110.719	110.719	outside	110.719		1241	46123	32421.3	4533.26	8.98229	8.98229	inside edge	-8.98229
1242	19521.1	36421.3	2944.07	149.521	149.521	outside	149.521		1242	27507.2	33289.1	2734.82	62.9286	62.9286	outside	62.9286
1243	17833.7	36731.5	4582.1	235.193	235.193	outside	235.193		1243	21396.3	34737.6	3183.9	11.0921	11.0921	inside edge	-11.0921
1244	22821.5	36754.8	4794.2	109.299	109.299	outside	109.299		1244	47692.7	35045.8	1018.92	1762.13	1762.13	outside	1762.13
1245	43860.8	36841.9	3545.66	49.2292	49.2292	inside	-49.2292		1245	31053.7	36248.4	3222.6	88.272	88.272	outside	88.272
1246	42351.5	37130.9	2530.93	433.182	433.182	outside	433.182		1246	19440.5	36380.2	2856.06	70.5238	70.5238	outside	70.5238
1247	45538.9	37215.2	3319.77	70.476	70.476	outside	70.476		1247	17864.2	36711.1	4662.73	206.369	206.369	outside	206.369
1248	58373	37357.5	3995.44	116.116	116.116	outside	116.116		1248	22728.6	36818.1	4835.32	37.9583	37.9583	outside edge	37.9583
1249	61570.6	37650.2	4689.19	15.1582	15.1582	inside edge	-15.1582		1249	18538.3	36830.3	4626.28	100.473	100.473	outside	100.473
1250	28381.9	38219.1	4995.51	149.708	149.708	outside	149.708		1250	43944.9	36781.3	3682.86	56.3944	56.3944	inside	-56.3944
1251	38015.3	38733.6	4577.59	128.818	128.818	outside	128.818		1251	45598.3	37178.5	3317.57	13.6452	13.6452	outside edge	13.6452
1252	16481.8	38817.6	862.063	14.3679	14.3679	inside edge	-14.3679		1252	58399.8	37267	4240.84	88.7231	88.7231	outside	88.7231
1253	26272.4	39781.9	2814.73	156.25	156.25	outside	156.25		1253	61571.4	37629.9	4842.67	25.6454	25.6454	outside edge	25.6454
1254	13216.9	39931.8	4748.51	201.347	201.347	outside	201.347		1254	48437.9	37810.6	4912.42	394.444	394.444	outside	394.444
1255	50995.8	40021.2	4348.11	238.601	238.601	outside	238.601		1255	28430.8	38151.6	4856.37	205.507	205.507	outside	205.507
1256	51305	40210.1	3817.5	14.3128	14.3128	inside	-14.3128		1256	38030.9	38692	4704.51	134.397	134.397	outside	134.397
1257	51627	40329.1	3012.26	75.6508	75.6508	inside	-75.6508		1257	16498.6	38958.8	1070.16	8.33704	8.33704	outside edge	8.33704
1258	35304.1	40466.4	1515.07	183.86	183.86	outside	183.86		1258	26317	39769	2751.72	134.12	134.12	outside	134.12
1259	60273.5	40692.2	2789.14	171.794	171.794	outside	171.794		1259	13199.3	39850.2	4801.48	192.684	192.684	outside	192.684
1260	61795.3	41189.7	3694.47	142.153	142.153	outside	142.153		1260	51011.6	40016.8	4474.07	220.719	220.719	outside	220.719
1261	56398.6	42076.7	4786.9	310.677	310.677	outside	310.677		1261	14604.2	39922.3	4449.99	121.555	121.555	outside	121.555
1262	66656.5	42971.2	4598.79	183.861	183.861	outside	183.861		1262	51320.6	40232.7	3886.08	32.7933	32.7933	inside	-32.7933
1263	9371.25	43089.2	2565.36	198.572	198.572	outside	198.572		1263	51625	40353	3053.04	82.561	82.561	inside	-82.561
1264	24142	43619.5	2270	510.925	510.925	outside	510.925		1264	35269.8	40441.1	1673.94	165.592	165.592	outside	165.592
1265	13586	44183.6	3048.02	108.661	108.661	outside	108.661		1265	26410.6	40714.8	3246.07	437.367	437.367	outside	437.367
1266	55950.4	44325.1	3408.51	74.1644	74.1644	outside	74.1644		1266	60344.8	40725.3	2919.4	135.594	135.594	outside	135.594
1267	67498.2	44534.5	5054.56	1641.01	1641.01	outside	1641.01		1267	61843.3	41287.9	3871.55	86.3565	86.3565	outside	86.3565
1268	13017.4	44644	4532.81	280.334	280.334	outside	280.334		1268	56358.1	42162.2	4797.19	392.543	392.543	outside	392.543
1269	12768.6	44660.1	3144.73	128.732	128.732	outside	128.732		1269	66585.2	42880.2	4742.19	91.5629	91.5629	outside	91.5629
1270	63848.8	44978.5	3526.31	99.1262	99.1262	outside	99.1262		1270	9462.73	43127.6	2604.08	108.918	108.918	outside	108.918
1271	44777.8	45223	1889.54	208.184	208.184	outside	208.184		1271	13620.3	44158.8	2906.09	74.4572	74.4572	outside	74.4572
1272	13837.2	45545.7	3057.19	46.7043	46.7043	inside	-46.7043		1272	55970.3	44354.9	3419.57	52.4292	52.4292	outside edge	52.4292
1273	14143.1	45639.2	2046.28	51.3957	51.3957	inside	-51.3957		1273	67429.4	44606.1	4914.31	1731.58	1731.58	outside	1731.58
1274	37680.9	46916.1	4482.85	181.213	181.213	outside	181.213		1274	12927.9	44550.7	4718.71	156.369	156.369	outside	156.369
1275	67471.8	46996.2	4501.04	71.9139	71.9139	outside	71.9139		1275	12751.2	44565.5	3135.34	34.6872	34.6872	outside edge	34.6872
1276	16433.8	47645.7	2297.17	80.692	80.692	outside	80.692		1276	63778	44882.4	3424	78.1672	78.1672	outside	78.1672
1277	11732.9	47684.4	2774.07	68.5461	68.5461	inside	-68.5461		1277	44852.5	45272.1	2092.87	277.67	277.67	outside	277.67
1278	52564.5	48103.7	2709.37	136.223	136.223	outside	136.223		1278	13787.7	45561.3	3128.06	76.217	76.217	inside	-76.217
1279	56939.2	48214.8	2566.46	39.7389	39.7389	outside edge	39.7389		1279	14294.1	45828.1	2152.37	36.9894	36.9894	outside edge	36.9894
1280	51025.5	48239.2	2483.78	11.1414	11.1414	inside edge	-11.1414		1280	42882.2	46607.5	4257.83	53.1246	53.1246	outside edge	53.1246
1281	67643.1	48272.8	3853.65	578.019	578.019	outside	578.019		1281	37668.2	46896.7	4680.06	249.121	249.121	outside	249.121
1282	50601.6	48410.4	3055.45	121.643	121.643	outside	121.643		1282	67447	47005.1	4769.53	93.0073	93.0073	outside	93.0073
1283	48694.5	48529.9	4091.95	61.592	61.592	outside	61.592		1283	16372.2	47667	2422.38	17.2947	17.2947	outside edge	17.2947
1284	56408.3	48565.1	2622.58	53.7829	53.7829	outside edge	53.7829		1284	11715	47660.6	2871.9	94.1762	94.1762	inside	-94.1762
1285	57405.5	48900.7	3240.49	77.0175	77.0175	inside	-77.0175		1285	52602.4	48110.8	2622.81	111.798	111.798	outside	111.798
1286	41727	49123.2	3061.94	44.7417	44.7417	outside edge	44.7417		1286	56922	48220.9	2669.87	22.6667	22.6667	outside edge	22.6667
1287	17021.6	49519.4	3098.29	23.2934	23.2934	outside edge	23.2934		1287	50954.3	48233.6	2510.62	20.8126	20.8126	inside	-20.8126
1288	25809.4	49557.2	3230.45	21.8231	21.8231	outside edge	21.8231		1288	67689.5	48303.6	3872.83	622.273	622.273	outside	622.273
1289	13103.6	49663.6	4570.84	116.745	116.745	outside	116.745		1289	62403	48379.4	4213.33	113.196	113.196	outside	113.196
1290	11306	49883	3049.89	448.898	448.898	outside	448.898		1290	48641.2	48508.1	4193.77	29.4423	29.4423	outside edge	29.4423
1291	54750.1	49954.6	4457.89	66.631	66.631	outside	66.631		1291	56426.3	48522	2516.38	42.9487	42.9487	outside edge	42.9487
1292	51246.7	50286.5	3863.83	73.4184	73.4184	outside	73.4184		1292	57539.9	49069	3055.22	63.5297	63.5297	inside	-63.5297
1293	11820.5	52509.3	4453.01	358.074	358.074	outside	358.074		1293	41821.6	49152.1	3028.51	103.061	103.061	outside	103.061
1294	12169.4	52634.5	3233.14	128.884	128.884	outside	128.884		1294	17028	49572.4	2980.25	33.0581	33.0581	inside	-33.0581
1295	68885.6	53366.7	4205.56	56.3139	56.3139	outside	56.3139		1295	25816.7	49635.6	3124.84	3.38059	3.38059	outside edge	3.38059
1296	15588.5	53537.9	4116.18	19.0166	19.0166	inside	-19.0166		1296	11288.8	49842.2	2874.06	527.408	527.408	outside	527.408
1297	27406.9	53552	3403.01	145.166	145.166	outside	145.166		1297	54750.2	49935.4	4694.37	104.22	104.22	outside	104.22
1298	18386.5	53632.2	3258.74	448.605	448.605	outside	448.605		1298	51212.2	50281.8	4003.02	50.8745	50.8745	outside edge	50.8745
1299	26901.8	53779.6	4214.33	35.0656	35.0656	outside edge	35.0656		1299	11774.4	52531.2	4588.57	448.563	448.563	outside	448.563
1300	25626.9	54909.3	3639.68	105.284	105.284	outside	105.284		1300	12115.3	52570.8	3234.99	49.9028	49.9028	outside edge	49.9028
1301	27378.2	55077.6	2544.55	46.0078	46.0078	outside	46.0078		1301	68868.3	53395.9	4223.68	42.1974	42.1974	outside edge	42.1974
1302	56671.4	55714.4	2548.06	122.514	122.514	outside	122.514		1302	15525.2	53595.2	4392.58	41.0932	41.0932	inside	-41.0932
1303	67029.2	55808.8	1841.54	87.3642	87.3642	outside	87.3642		1303	27371.6	53533.6	3405	120.178	120.178	outside	120.178
1304	54093.9	55934.8	1088.8	219.1	219.1	outside	219.1		1304	26884.5	53750.9	4133.55	66.6759	66.6759	outside	66.6759
1305	15508.7	56003.4	2468.13	13.6398	13.6398	inside	-13.6398		1305	68581.2	53673.7	4037.1	24.3578	24.3578	outside edge	24.3578
1306	67245.9	56439.8	2126.99	107.093	107.093	outside	107.093		1306	25595.4	54920	3690.74	131.685	131.685	outside	131.685
1307	53698.9	56494.6	3081.09	140.261	140.261	outside	140.261		1307	27302.2	55114.9	2825.02	190.487	190.487	outside	190.487
1308	57664.8	56918.3	4921.71	169.456	169.456	outside	169.456		1308	56631.6	55743.5	2739.96	79.9085	79.9085	outside	79.9085
1309	42276.3	57399.4	3134.77	20.968	20.968	outside edge	20.968		1309	67071.6	55875	2016	21.5578	21.5578	outside edge	21.5578
1310	65777.9	57748.8	1566.76	18.4981	18.4981	inside	-18.4981		1310	54007.1	55917.3	1330.55	136.959	136.959	outside	136.959
1311	53132.9	58015.8	3267.74	104.346	104.346	outside	104.346		1311	15438.9	56002.7	2691.19	45.7799	45.7799	inside	-45.7799
1312	65082.7	59710.2	4043.28	29.2162	29.2162	outside edge	29.2162		1312	67263.3	56364.8	1955.02	44.0026	44.0026	outside	44.0026
1313	67172.5	60311.6	3549.31	317.919	317.919	outside	317.919		1313	53665.6	56420.7	2833.99	123.824	123.824	outside	123.824
1314	69726.6	60315.8	3441.17	17.0755	17.0755	outside edge	17.0755		1314	57634.2	56946.3	4904.07	140.393	140.393	outside	140.393
1315	68515.4	60607.7	3565.34	10.7407	10.7407	outside edge	10.7407		1315	42307.1	57352.3	3144.84	30.2399	30.2399	inside	-30.2399
1316	62616.6	61129.6	4347.28	54.583	54.583	inside	-54.583		1316	65813.4	57723.8	1449.74	47.749	47.749	inside	-47.749
1317	37289.4	62060.2	3172.48	97.2519	97.2519	outside	97.2519		1317	53187.8	58051.4	3255.69	132.402	132.402	outside	132.402
1318	66994.1	62252.3	4345.95	209.033	209.033	outside	209.033		1318	65188.3	59677.5	4052.35	62.398	62.398	outside	62.398
1319	53256.2	62419.1	3222.49	276.236	276.236	outside	276.236		1319	67229.4	60332.3	3701.45	375.659	375.659	outside	375.659
1320	72353.4	63028.8	1362.35	14.1983	14.1983	outside edge	14.1983		1320	69659.5	60367.2	3465.06	48.7789	48.7789	inside	-48.7789
1321	41906.1	63150.5	3897.26	136.36	136.36	outside	136.36		1321	68551	60670.9	3540.7	34.7404	34.7404	inside	-34.7404
1322	37732.4	63440.4	4002.6	225.141	225.141	outside	225.141		1322	62606.9	61173.7	4322.35	33.5957	33.5957	inside	-33.5957
1323	71657	63534.6	4556.87	19.2883	19.2883	outside edge	19.2883		1323	62472.8	61610.1	3355.45	92.2038	92.2038	outside	92.2038
1324	65468.3	63565.2	3840.97	30.675	30.675	outside edge	30.675		1324	37314.2	62168.4	3305.15	56.5191	56.5191	outside	56.5191
1325	47608.8	63624.4	1344.34	20.096	20.096	outside edge	20.096		1325	66880.1	62162.4	4256.41	79.6284	79.6284	outside	79.6284
1326	71246.3	64839.4	2198.84	70.2914	70.2914	outside	70.2914		1326	53243	62497.1	3348.42	330.42	330.42	outside	330.42
1327	63629.6	65066.5	3378.33	15.7881	15.7881	inside	-15.7881		1327	72394.8	63068.8	1456.85	19.4843	19.4843	inside edge	-19.4843
1328	62649.9	65430.4	3219.59	13.2511	13.2511	outside edge	13.2511		1328	41987.4	63202.9	4006.86	56.6392	56.6392	outside edge	56.6392
1329	23860.7	3312.88	4308.49	19.1464	19.1464	outside edge	19.1464		1329	37756.1	63486.6	4110.16	288.637	288.637	outside	288.637
1330	24125.5	3703.92	4597.44	134.387	134.387	outside	134.387		1330	71483.5	63611.3	4747.77	155.641	155.641	outside	155.641
1331	22277.6	5549.66	3619.09	29.5246	29.5246	inside	-29.5246		1331	65442.5	63545.5	3963.84	11.2053	11.2053	inside edge	-11.2053
1332	23738.5	5660.54	3588.88	29.562	29.562	outside edge	29.562		1332	47605.7	63661.8	1404.43	23.0388	23.0388	outside edge	23.0388
1333	35735.1	5940.45	3660.98	561.727	561.727	outside	561.727		1333	71261.1	64875.5	2433.05	103.153	103.153	outside	103.153
1334	24760.9	6654	3479.27	6.88607	6.88607	outside edge	6.88607		1334	63615.1	65071.9	3376.55	11.5918	11.5918	inside	-11.5918
1335	26117.5	7763.83	2655.64	599.907	599.907	outside	599.907		1335	62687.4	65451	3288.38	16.2726	16.2726	outside edge	16.2726
1336	26458.7	7854.37	5047.06	37.886	37.886	outside edge	37.886		1336	23842.4	3332.87	4146.44	22.8005	22.8005	outside edge	22.8005
1337	18323.4	8005.49	3465.25	204.33	204.33	outside	204.33		1337	24111.7	3666.15	4892.16	288.103	288.103	outside	288.103
1338	40404.7	8393.91	2887.32	38.792	38.792	outside edge	38.792		1338	22508.4	5539.44	3609.24	123.465	123.465	inside	-123.465
1339	30782	8796.79	3418.28	115.183	115.183	outside	115.183		1339	23700.5	5497.66	3813.15	100.818	100.818	outside	100.818
1340	33513.8	8970.57	2024.29	100.822	100.822	outside	100.822		1340	35616	5910.97	3764.63	506.571	506.571	outside	506.571
1341	19902	9554.03	4847.16	103.392	103.392	outside	103.392		1341	24679.6	6660.98	3550.65	67.2069	67.2069	inside	-67.2069
1342	18435.7	9962.51	3291.31	49.3166	49.3166	inside	-49.3166		1342	26125.4	7766.18	2581.91	588.438	588.438	outside	588.438
1343	39336.1	10023.3	1901.75	170.624	170.624	outside	170.624		1343	26413.9	7835.64	5174.59	29.0334	29.0334	outside edge	29.0334
1344	15024.2	10076.8	767.246	202.923	202.923	outside	202.923		1344	18264.5	8041.61	3683.8	127.005	127.005	outside	127.005
1345	36715.5	11015.1	5088.76	49.3705	49.3705	outside	49.3705		1345	40359.4	8414.89	2906.22	20.8144	20.8144	outside edge	20.8144
1346	20241.8	11402	4142.89	221.361	221.361	outside	221.361		1346	30665.5	8744.24	3544.47	36.0223	36.0223	outside edge	36.0223
1347	24949	11446.1	5367.73	153.001	153.001	outside	153.001		1347	33511.8	8938.64	2187.92	14.4989	14.4989	outside edge	14.4989
1348	18793.8	11514.1	3835.86	60.303	60.303	inside	-60.303		1348	19939.8	9543.5	5018.83	185.138	185.138	outside	185.138
1349	50411.1	11659.3	5112.44	182.959	182.959	outside	182.959		1349	18423.8	9955.31	3511.63	31.4502	31.4502	inside	-31.4502
1350	15398.3	12369.1	2064.2	94.5684	94.5684	outside	94.5684		1350	39391.4	10069.4	1920.27	112.478	112.478	outside	112.478
1351	15923.3	12384	3569.56	102.286	102.286	outside	102.286		1351	15116.1	10174.8	973.845	77.68	77.68	outside	77.68
1352	48313.5	12875.3	3619.77	61.1354	61.1354	outside	61.1354		1352	36728.3	10973.5	5173.71	59.9582	59.9582	outside edge	59.9582
1353	24218.1	12973.8	3032.6	16.4643	16.4643	inside	-16.4643		1353	24929.9	11436.9	5224.8	33.9829	33.9829	outside edge	33.9829
1354	22957.1	15642.3	2287.11	15.3199	15.3199	inside	-15.3199		1354	18748.4	11539	3812.28	18.1777	18.1777	inside	-18.1777
1355	37231.1	15914.8	3495.38	90.6037	90.6037	outside	90.6037		1355	50444.8	11598.6	5052.23	139.195	139.195	outside	139.195
1356	46259.3	16087.4	4731	157.11	157.11	outside	157.11		1356	15451.5	12328	2107.04	32.8442	32.8442	outside	32.8442
1357	45109.9	16195.3	3863.72	200.349	200.349	outside	200.349		1357	15834.8	12343.8	3523.18	26.189	26.189	outside edge	26.189
1358	38027.6	17503.3	3792.26	188.283	188.283	outside	188.283		1358	48219.9	12919.9	3757.15	31.2515	31.2515	inside	-31.2515
1359	17293.1	17606.2	2848.77	116.485	116.485	outside	116.485		1359	24152.1	12920.2	2950.08	26.3354	26.3354	inside edge	-26.3354
1360	51732.2	17904.9	4824.64	305.46	305.46	outside	305.46		1360	23025.6	15601.1	2203.95	23.7193	23.7193	inside	-23.7193
1361	48965.6	19512.8	4543.05	79.8948	79.8948	outside	79.8948		1361	37135.5	15964.6	3567.33	9.94443	9.94443	outside edge	9.94443
1362	24163.8	19536.9	2191.69	36.7519	36.7519	outside edge	36.7519		1362	38087.6	17473.4	3798.48	129.787	129.787	outside	129.787
1363	25350.6	20160.2	3865.53	11.2564	11.2564	inside edge	-11.2564		1363	17325.5	17581.2	2688.21	65.7745	65.7745	outside	65.7745
1364	48738.7	20215.6	3841.25	38.7927	38.7927	inside	-38.7927		1364	51708	17927.5	4885.66	324.324	324.324	outside	324.324
1365	40456.7	20856	4276.67	131.508	131.508	outside	131.508		1365	48927.6	19441.6	4546.8	27.8411	27.8411	outside edge	27.8411
1366	45133.6	20997.1	4755.22	52.3232	52.3232	inside	-52.3232		1366	24163.7	19517.2	2463.89	11.674	11.674	outside edge	11.674
1367	55799.9	21243.6	4252.73	71.3011	71.3011	outside	71.3011		1367	25452.2	20072.6	3962.46	13.8154	13.8154	outside edge	13.8154
1368	52537.1	21707.1	3343.13	143.767	143.767	outside	143.767		1368	48773	20177.4	3956.91	18.8258	18.8258	inside edge	-18.8258
1369	56309.1	21987.7	3717.81	131.519	131.519	outside	131.519		1369	40419.3	20739.3	4267.9	13.0411	13.0411	outside edge	13.0411
1370	56571.2	22715.7	4442.61	56.1207	56.1207	outside edge	56.1207		1370	45286.6	20894	4916.91	10.0565	10.0565	inside edge	-10.0565
1371	32153.3	22897.7	4880.27	217.571	217.571	outside	217.571		1371	55850.6	21258.4	4303.2	51.4734	51.4734	outside edge	51.4734
1372	49356.1	23789.7	4832.9	99.0356	99.0356	outside	99.0356		1372	52567.6	21768.3	3286.37	95.6322	95.6322	outside	95.6322
1373	50045	24532.7	3616.18	114.965	114.965	outside	114.965		1373	56210.2	22028.6	3685.93	39.8683	39.8683	outside edge	39.8683
1374	40957	24546.9	3981.08	9.04963	9.04963	outside edge	9.04963		1374	56553.2	22702.1	4469.59	35.6957	35.6957	outside edge	35.6957
1375	37552.3	24767.8	4572.22	59.4546	59.4546	inside	-59.4546		1375	32198.1	22933	5015.71	153.75	153.75	outside	153.75
1376	54750.4	24870	4604.36	27.0527	27.0527	outside edge	27.0527		1376	49384.1	23870.1	4779.88	51.1146	51.1146	outside	51.1146
1377	49691	26112.2	4313.75	89.2202	89.2202	outside	89.2202		1377	49974	24571.9	3772.05	64.1346	64.1346	outside	64.1346
1378	43195.2	26236.9	4278.59	35.8798	35.8798	outside edge	35.8798		1378	57449.4	24485.2	5204.79	146.172	146.172	outside	146.172
1379	53585.4	26616.3	4838.68	14.3151	14.3151	outside edge	14.3151		1379	37589.3	24772.3	4600.98	59.8496	59.8496	inside	-59.8496
1380	53271.2	26658.6	4961.47	83.9592	83.9592	outside	83.9592		1380	54715.3	24800	4659.68	29.248	29.248	outside edge	29.248
1381	52837.4	26897.3	4911.66	18.3513	18.3513	outside edge	18.3513		1381	49618	26093	4309.72	31.9399	31.9399	outside edge	31.9399
1382	43059.6	27332.7	3375.94	154.8	154.8	outside	154.8		1382	43176.7	26266.4	4258.01	18.3105	18.3105	outside edge	18.3105
1383	43362.5	27474.6	3196.47	65.7117	65.7117	outside	65.7117		1383	53638.4	26575.2	4909.52	66.3871	66.3871	outside	66.3871
1384	53374.5	27678	5433.11	244.916	244.916	outside	244.916		1384	52822.5	26955	4873.61	12.5078	12.5078	inside	-12.5078
1385	18223.5	27836.6	3852.73	23.1918	23.1918	inside edge	-23.1918		1385	43065.1	27437.3	3248.69	50.4301	50.4301	outside edge	50.4301
1386	52341.7	28024.7	4106.46	202.176	202.176	outside	202.176		1386	43307.8	27513.9	3090.09	17.4855	17.4855	outside edge	17.4855
1387	50582.3	28613.5	4597.79	129.367	129.367	outside	129.367		1387	53342.3	27651.8	5230.19	99.6614	99.6614	outside	99.6614
1388	50061.6	28851.3	5093.69	100.112	100.112	outside	100.112		1388	18160.6	27813.5	3757.3	31.6859	31.6859	inside	-31.6859
1389	56344.6	29098.8	4580.24	60.5742	60.5742	outside edge	60.5742		1389	52199.3	28010	4357.94	67.6262	67.6262	outside	67.6262
1390	57579.3	30323	4242.5	44.9377	44.9377	outside edge	44.9377		1390	50658.1	28624.9	4653.95	55.6324	55.6324	outside	55.6324
1391	53001.7	30382.2	4399.27	52.9342	52.9342	outside edge	52.9342		1391	49958.5	28778	5045.19	65.0422	65.0422	outside	65.0422
1392	19707.3	30528.4	4222.3	81.1772	81.1772	outside	81.1772		1392	56362.9	29054.2	4795.08	39.3089	39.3089	outside	39.3089
1393	39596	31692.9	4471.29	119.011	119.011	outside	119.011		1393	57632	30307.6	4486.25	94.7743	94.7743	outside	94.7743
1394	55332.5	32111.9	3940.33	16.3076	16.3076	inside edge	-16.3076		1394	53023	30372.3	4603.16	31.4896	31.4896	outside edge	31.4896
1395	39776.3	32172.1	2840.2	184.224	184.224	outside	184.224		1395	19636	30614.7	4160.44	61.5563	61.5563	outside	61.5563
1396	36933.2	32287.9	2926	62.0208	62.0208	outside edge	62.0208		1396	25211.1	31450.5	1025.47	136.781	136.781	outside	136.781
1397	14820.8	33630.5	1614.79	121.622	121.622	outside	121.622		1397	39646	31647.8	4627.86	49.4933	49.4933	outside	49.4933
1398	54465.3	34854.3	2830.83	54.5306	54.5306	outside	54.5306		1398	55300.1	32156.3	3913.74	35.2349	35.2349	outside edge	35.2349
1399	49428.1	35058.7	3956.09	133.867	133.867	outside	133.867		1399	39827.6	32102.8	2871.34	129.672	129.672	outside	129.672
1400	45009.1	35590.6	4599.3	231.475	231.475	outside	231.475		1400	37080.6	32327.3	2925.31	35.5389	35.5389	outside edge	35.5389
1401	57869.6	37739.8	5450.69	244.414	244.414	outside	244.414		1401	41814.2	32711.6	4352.6	28.3427	28.3427	outside edge	28.3427
1402	27603.9	37935.9	4420.5	80.804	80.804	outside	80.804		1402	54441.1	34887.7	2756.4	68.3604	68.3604	outside	68.3604
1403	55459.8	38300.4	2648.31	23.7326	23.7326	inside edge	-23.7326		1403	49463.4	35065.9	4028.86	105.053	105.053	outside	105.053
1404	18739.3	38591.7	1316.52	101.943	101.943	outside	101.943		1404	45038.6	35570.2	4661.64	213.955	213.955	outside	213.955
1405	53536.5	39134.3	5079.44	134.922	134.922	outside	134.922		1405	45064.9	37044.6	2926.07	550.789	550.789	outside	550.789
1406	32979.5	39368.7	1363.58	131.345	131.345	outside	131.345		1406	57927.1	37709.5	5215.26	229.779	229.779	outside	229.779
1407	45050.3	39652.5	1616.73	70.3971	70.3971	outside	70.3971		1407	55478.9	38299.6	2552.65	22.8702	22.8702	inside edge	-22.8702
1408	36147.8	39804.8	2399.27	36.3178	36.3178	outside	36.3178		1408	18667.1	38648.8	1508.58	40.6907	40.6907	outside	40.6907
1409	25390.1	39857.5	2539.63	80.6142	80.6142	outside	80.6142		1409	53493.2	39168.5	5065.9	190.244	190.244	outside	190.244
1410	47654.5	40458.7	4259.26	138.117	138.117	outside	138.117		1410	32997.2	39390.1	1419.77	104.752	104.752	outside	104.752
1411	19449.8	41402.2	2248.81	69.8771	69.8771	outside	69.8771		1411	45063.6	39652.8	1612.05	62.3807	62.3807	outside	62.3807
1412	16765	41787.2	4192.2	106.72	106.72	outside	106.72		1412	36105.8	39763.7	2534	73.2047	73.2047	outside	73.2047
1413	51524.7	42857.5	5240.84	153.046	153.046	outside	153.046		1413	25364.4	39855.6	2698.36	62.2997	62.2997	outside	62.2997
1414	34363.8	44158	2863.45	151.801	151.801	outside	151.801		1414	47601.5	40542	4323.08	52.9138	52.9138	outside	52.9138
1415	56258.7	45521	4453.11	514.378	514.378	outside	514.378		1415	19442.9	41443.6	2374.3	71.6935	71.6935	outside	71.6935
1416	44802.1	45657.2	4646.67	86.6012	86.6012	outside	86.6012		1416	17333.5	41560.3	1211.18	245.085	245.085	outside	245.085
1417	42572.2	46548.2	5216.59	147.667	147.667	outside	147.667		1417	16760.2	41769.6	4275.12	106.225	106.225	outside	106.225
1418	41065	46705.2	4454.12	78.8788	78.8788	outside	78.8788		1418	17372.3	42278.6	3386.33	126.231	126.231	outside	126.231
1419	55154.1	46863.4	4720.09	9.37596	9.37596	inside edge	-9.37596		1419	51544.8	42841	5207.94	136.654	136.654	outside	136.654
1420	16041.2	47207.2	3992.59	18.0626	18.0626	inside edge	-18.0626		1420	34349.5	44103.3	2816.39	115.567	115.567	outside	115.567
1421	48339.2	47312.3	4428.59	24.2057	24.2057	outside edge	24.2057		1421	56345	45490.2	4551.11	544.915	544.915	outside	544.915
1422	44920.2	47557.1	4129.47	9.94291	9.94291	outside edge	9.94291		1422	44798.7	45588.1	4618.62	37.3477	37.3477	outside edge	37.3477
1423	38505.2	48215.7	5076.11	359.485	359.485	outside	359.485		1423	42614.9	46551.9	5157.22	106.403	106.403	outside	106.403
1424	39428.8	48346.9	4688.62	74.3687	74.3687	outside	74.3687		1424	41035.3	46656.8	4493.01	34.9087	34.9087	outside	34.9087
1425	51240.8	48644.5	4778.43	305.036	305.036	outside	305.036		1425	55143.1	46853.7	4664.59	10.7375	10.7375	inside edge	-10.7375
1426	20003.1	50062.1	3182.22	64.5252	64.5252	outside	64.5252		1426	16046.5	47219.9	4012.33	16.0632	16.0632	inside	-16.0632
1427	45464.7	50526.3	4321.78	262.137	262.137	outside	262.137		1427	48348.8	47426.9	4451.32	92.0854	92.0854	outside	92.0854
1428	18868.8	50874.6	2743.51	22.2613	22.2613	outside edge	22.2613		1428	44834.6	47578.5	4067.91	30.6367	30.6367	inside	-30.6367
1429	20676.9	51246.1	4481.64	65.0443	65.0443	outside	65.0443		1429	39351.9	48332.6	4807.36	18.334	18.334	outside edge	18.334
1430	53295.8	51471.4	4371.32	219.851	219.851	outside	219.851		1430	51201.4	48639.2	4961.93	337.003	337.003	outside	337.003
1431	20771.6	51839.8	2967.81	19.1044	19.1044	inside	-19.1044		1431	19983.1	50068.2	3196.93	87.4064	87.4064	outside	87.4064
1432	46205.6	51859.3	1676.74	117.938	117.938	inside	-117.938		1432	45485.2	50596	4279.82	201.927	201.927	outside	201.927
1433	53297.2	52312.2	4991.87	352.483	352.483	outside	352.483		1433	18898.8	50876	2813.57	16.9243	16.9243	outside edge	16.9243
1434	18426.1	53598.2	2751.68	67.3909	67.3909	outside	67.3909		1434	53334.8	51483.8	4545.78	238.102	238.102	outside	238.102
1435	15786.4	53802.5	5320.78	696.417	696.417	outside	696.417		1435	20826.2	51893.8	2805.58	22.7163	22.7163	outside edge	22.7163
1436	48060	53880.2	4714.8	138.945	138.945	outside	138.945		1436	46140	51803.1	1695.69	118.568	118.568	inside	-118.568
1437	48499.7	54368.7	2958.83	423.13	423.13	outside	423.13		1437	53311.7	52234.8	4933.67	363.918	363.918	outside	363.918
1438	37013.1	54413.3	1090.66	190.733	190.733	outside	190.733		1438	18391	53550	2685.77	40.1083	40.1083	outside	40.1083
1439	30577.3	55655.2	3272.4	27.0477	27.0477	inside	-27.0477		1439	15857.2	53759	5125.57	573.359	573.359	outside	573.359
1440	31028.6	55880.9	3498.39	162.26	162.26	outside	162.26		1440	47994.1	53864	4834.93	21.6849	21.6849	outside edge	21.6849
1441	21715.2	56044	1460.01	189.934	189.934	outside	189.934		1441	48425.4	54288.8	2946.94	318.807	318.807	outside	318.807
1442	43663.5	56284.7	4956.25	75.8436	75.8436	outside	75.8436		1442	37024.8	54493.5	1246.94	96.2051	96.2051	outside	96.2051
1443	50031.1	56553.9	4592.38	24.3002	24.3002	outside edge	24.3002		1443	30573.4	55722.8	3305.39	38.144	38.144	inside	-38.144
1444	24112.8	57330.7	2397.36	57.3082	57.3082	outside	57.3082		1444	30943.9	55886.8	3548.97	108.563	108.563	outside	108.563
1445	43083.5	57332.7	3194.52	64.5388	64.5388	outside	64.5388		1445	21628.9	56039.1	1541.8	95.3097	95.3097	outside	95.3097
1446	44621.1	57301	4434.36	14.9527	14.9527	outside edge	14.9527		1446	43582.5	56279.5	4990.94	35.533	35.533	outside edge	35.533
1447	44052.8	58586.4	4705.86	158.543	158.543	outside	158.543		1447	50058.4	56569.6	4623.32	43.9855	43.9855	outside edge	43.9855
1448	50196.5	59128.5	2800.66	24.8452	24.8452	outside edge	24.8452		1448	24101.8	57263.7	2364.36	16.3796	16.3796	outside edge	16.3796
1449	22121.9	59203.6	4699	116.636	116.636	outside	116.636		1449	43133.4	57355.3	3168.36	32.591	32.591	outside edge	32.591
1450	37821.7	59618.4	3766.63	44.8249	44.8249	inside	-44.8249		1450	44588.2	57279.1	4445.86	48.7386	48.7386	outside edge	48.7386
1451	37358.8	60190.2	4129.45	95.1628	95.1628	inside	-95.1628		1451	25606.7	57796.6	5172.66	237.219	237.219	outside	237.219
1452	37835.9	60598.3	3612.92	178.898	178.898	outside	178.898		1452	44023	58609.3	4799.46	130.014	130.014	outside	130.014
1453	14977.6	60933.1	1792.46	232.17	232.17	outside	232.17		1453	50162.3	59130.1	2723.1	7.8267	7.8267	outside edge	7.8267
1454	17256.7	61047.4	3675.95	6.6862	6.6862	inside edge	-6.6862		1454	22189.2	59212.9	4869.42	144.317	144.317	outside	144.317
1455	27684.5	61081	3012.35	34.9815	34.9815	outside edge	34.9815		1455	37861	59483.2	3614.54	94.4581	94.4581	inside	-94.4581
1456	27768.1	61207.8	1599.93	80.447	80.447	outside	80.447		1456	37385.7	60150.9	4115.65	101.782	101.782	inside	-101.782
1457	16283.5	61482.9	3457.34	27.986	27.986	outside edge	27.986		1457	37802.2	60679.5	3451.91	94.5692	94.5692	outside	94.5692
1458	20722.1	62130.5	3538.04	146.951	146.951	outside	146.951		1458	14931.8	61026.9	1843.13	139.046	139.046	outside	139.046
1459	20057.9	62313.9	5179.4	269.851	269.851	outside	269.851		1459	17205	61043.8	3913.41	19.8019	19.8019	inside	-19.8019
1460	36994.3	62844.7	4208.71	25.7782	25.7782	outside edge	25.7782		1460	27706.8	61094.8	2781.27	12.0898	12.0898	outside edge	12.0898
1461	43539.5	63048.6	3099.84	24.902	24.902	outside edge	24.902		1461	27846.9	61212.8	1508.14	17.9529	17.9529	outside edge	17.9529
1462	38930.5	63638.9	3641.01	17.9773	17.9773	inside edge	-17.9773		1462	16206.9	61539.5	3518.33	11.6083	11.6083	inside edge	-11.6083
1463	36584.4	63838.9	3907.98	126.163	126.163	outside	126.163		1463	20719.3	62116.4	3541.19	158.849	158.849	outside	158.849
1464	38674.7	63844.9	3778.53	8.65495	8.65495	outside edge	8.65495		1464	19980.5	62274.5	5054.77	130.471	130.471	outside	130.471
1465	24403.7	64656.7	3644.96	21.2301	21.2301	outside edge	21.2301		1465	36914	62799.9	4443.04	19.2569	19.2569	outside edge	19.2569
1466	24417.8	64702	4682.82	76.9611	76.9611	outside	76.9611		1466	43549.3	63055.5	3080.32	10.5489	10.5489	inside edge	-10.5489
1467	24507.6	64703.6	2612.42	94.6854	94.6854	inside	-94.6854		1467	38898.3	63656.8	3598.44	47.0194	47.0194	inside	-47.0194
1468	22469	64759	3347.04	42.463	42.463	outside edge	42.463		1468	36542.4	63880.6	3997.09	98.9247	98.9247	outside	98.9247
1469	32371.2	64817.4	4534.57	95.8556	95.8556	inside	-95.8556		1469	38659.3	63916.6	3681.08	80.1984	80.1984	outside	80.1984
1470	30079.1	64904	1724.81	329.377	329.377	outside	329.377		1470	24371.9	64683.1	3525.42	26.9891	26.9891	inside	-26.9891
1471	19661.2	65104.9	1419.94	191.817	191.817	outside	191.817		1471	24417.8	64720.1	4581.31	71.0617	71.0617	outside	71.0617
1472	23124.6	65223.9	3626.99	106.346	106.346	outside	106.346		1472	24466	64736.4	2656.36	85.5264	85.5264	inside	-85.5264
1473	28461.9	65430.9	3754.45	71.9437	71.9437	outside	71.9437		1473	22454.1	64671.8	3533.48	23.6232	23.6232	outside edge	23.6232
1474	30836.8	65547.6	3098.87	39.8136	39.8136	outside edge	39.8136		1474	32434.7	64853.9	4536.98	136.958	136.958	inside	-136.958
1475	23194.9	65610.9	3567.68	84.0203	84.0203	inside	-84.0203		1475	30098.5	64862.9	1737.4	348.997	348.997	outside	348.997
1476	28069.5	65659	3677.97	149.63	149.63	outside	149.63		1476	19622.2	65104.3	1613.45	198.104	198.104	outside	198.104
1477	22787.2	65844.7	3168.63	104.478	104.478	inside	-104.478		1477	23137.2	65191.3	3386.58	197.188	197.188	outside	197.188
1478	25228	66545.4	2998.57	82.0399	82.0399	outside	82.0399		1478	28494.4	65474.6	3614.19	27.2845	27.2845	outside edge	27.2845
1479	19567.6	66622.7	3876.74	32.2733	32.2733	outside edge	32.2733		1479	30777.6	65603	3175.15	4.28392	4.28392	inside edge	-4.28392
1480	20316.1	66770.9	1404.08	91.3136	91.3136	outside	91.3136		1480	23263	65681.4	3803.67	37.8087	37.8087	inside	-37.8087
1481	32245.5	67005	3416.43	38.73	38.73	inside	-38.73		1481	22704.8	65849.6	3293.52	110.491	110.491	inside	-110.491
1482	44699.6	67144.2	5055.12	218.252	218.252	outside	218.252		1482	25267.5	66512.5	2808.85	108.056	108.056	outside	108.056
1483	19228.3	67228.2	2839.37	63.8636	63.8636	inside	-63.8636		1483	19599.2	66619.9	4021.73	14.2125	14.2125	inside	-14.2125
1484	18419.1	67260.2	1397.94	133.906	133.906	outside	133.906		1484	20299.8	66852.4	1440.15	17.8249	17.8249	outside edge	17.8249
1485	21692.2	67413.9	3775.94	66.857	66.857	inside	-66.857		1485	32260.5	66958.6	3519.31	30.4688	30.4688	inside	-30.4688
1486	23252.1	67402.7	3615.57	46.2094	46.2094	inside	-46.2094		1486	19199.6	67226.3	2715.29	103.175	103.175	inside	-103.175
1487	25654.5	67454	4497.51	26.9123	26.9123	outside edge	26.9123		1487	18358.6	67273.1	1488.69	58.243	58.243	outside	58.243
1488	19968.2	67574	1773.88	135.588	135.588	outside	135.588		1488	21672.9	67431.2	3762.39	92.5921	92.5921	inside	-92.5921
1489	30223.8	67615	3994.36	222.927	222.927	outside	222.927		1489	23269.8	67393.4	3321.89	27.829	27.829	inside	-27.829
1490	20576.3	67656.3	3239.66	180.134	180.134	outside	180.134		1490	25664.6	67447.9	4412.23	14.8965	14.8965	outside edge	14.8965
1491	21220	67770.1	1779.94	695.823	695.823	outside	695.823		1491	19955.2	67639.2	1898.24	79.8809	79.8809	outside	79.8809
1492	28852.2	67972	4662.18	37.8298	37.8298	outside	37.8298		1492	30152.8	67664	4062.99	173.502	173.502	outside	173.502
1493	23957.7	68143.6	3358.45	276.955	276.955	outside	276.955		1493	20546.1	67757.9	3194.44	78.5786	78.5786	outside	78.5786
1494	19292.6	68154.9	3468.54	10.0741	10.0741	outside edge	10.0741		1494	21185.3	67823.7	1875.58	608.966	608.966	outside	608.966
1495	25637.6	68308.2	3896.9	214.904	214.904	outside	214.904		1495	28783.6	68001	4738.94	15.731	15.731	inside edge	-15.731
1496	26024.5	68372.5	4780.56	9.21862	9.21862	outside edge	9.21862		1496	23916.9	68182.2	3327.36	223.743	223.743	outside	223.743
1497	20751.7	68876.7	1848.38	651.222	651.222	outside	651.222		1497	19241.8	68167.4	3490.58	24.0642	24.0642	outside edge	24.0642
1498	20306.7	68947.7	3928	230.868	230.868	outside	230.868		1498	25783.3	68363.3	3851.51	111.977	111.977	outside	111.977
1499	32195.3	68972.9	2279.62	172.552	172.552	outside	172.552		1499	26000	68296.3	5001.04	25.5187	25.5187	inside	-25.5187
1500	20514.2	69273.4	4237.62	38.8048	38.8048	inside	-38.8048		1500	20656.9	68837.9	2020.44	561.58	561.58	outside	561.58
1501	26007.9	69401.3	4502.63	280.742	280.742	outside	280.742		1501	20358.4	68974.9	4053.02	165.285	165.285	outside	165.285
1502	29297.8	69394	4160.22	174.828	174.828	outside	174.828		1502	32228.4	68905.8	2394.05	107.277	107.277	outside	107.277
1503	35104.3	69571	4788.27	145.682	145.682	outside	145.682		1503	20489.3	69170.8	4232.49	13.7798	13.7798	inside	-13.7798
1504	26852.4	69631.9	3105.42	46.5285	46.5285	outside edge	46.5285		1504	26074.7	69474.7	4330.25	260.676	260.676	outside	260.676
1505	24619	69710.9	4554.23	223.478	223.478	outside	223.478		1505	29275.6	69451.6	4301.56	132.87	132.87	outside	132.87
1506	39021.3	69680.3	4780.64	898.068	898.068	outside	898.068		1506	35140.6	69562.2	4872.57	175.233	175.233	outside	175.233
1507	34778	69838.7	3264.87	634.086	634.086	outside	634.086		1507	26831.9	69656.1	3205.2	29.7636	29.7636	outside edge	29.7636
1508	20107.1	70036.1	2975.01	203.623	203.623	outside	203.623		1508	24558.5	69654	4812.72	147.482	147.482	outside	147.482
1509	19281.3	70120.5	2867.6	179.858	179.858	outside	179.858		1509	38915.7	69632.8	4881.99	931.145	931.145	outside	931.145
1510	21596	70217.3	2525.41	113.872	113.872	outside	113.872		1510	34696.2	69908	3312.39	651.253	651.253	outside	651.253
1511	19524.8	70564.4	2735.95	69.342	69.342	outside	69.342		1511	20150.8	70063.3	2835.78	173.623	173.623	outside	173.623
1512	21017.9	71181	1820.45	27.0748	27.0748	inside	-27.0748		1512	19239.8	70235.3	2804.17	93.6649	93.6649	outside	93.6649
1513	31350.4	71508.7	1208.61	42.9395	42.9395	outside	42.9395		1513	21568.2	70170.3	2538.82	60.8845	60.8845	outside	60.8845
1514	27623.3	71893.5	3628.11	58.3595	58.3595	outside	58.3595		1514	19466.4	70541.5	2681.71	42.0139	42.0139	outside	42.0139
1515	29187.6	72671.9	4729.24	49.67	49.67	outside edge	49.67		1515	20960.9	71248	1954.08	55.9573	55.9573	inside	-55.9573
1516	28823.7	72777.3	4105.13	198.453	198.453	outside	198.453		1516	31361.1	71554.2	1327.55	23.244	23.244	outside edge	23.244
1517	23616.1	73537	2301.4	178.437	178.437	outside	178.437		1517	27493.2	71841.9	3874.41	5.19784	5.19784	outside edge	5.19784
1518	52928.1	3076.52	2883.01	67.3973	67.3973	inside	-67.3973		1518	29296.9	72805.8	4665.67	78.333	78.333	outside	78.333
1519	54504.3	3221.94	2700.56	211.245	211.245	outside	211.245		1519	28764.3	72839.7	4191.43	181.54	181.54	outside	181.54
1520	53023.6	5289.44	2867.43	24.7396	24.7396	inside	-24.7396		1520	23577.5	73603.4	2398.43	118.299	118.299	outside	118.299
1521	51839.1	7656.44	2592.49	101.667	101.667	outside	101.667		1521	52890.3	3046	2784.69	72.7639	72.7639	inside	-72.7639
1522	47932.9	8526.63	1975.88	226.749	226.749	outside	226.749		1522	54428.6	3227.1	2611.79	194.501	194.501	outside	194.501
1523	48445.8	9272.73	1763.16	89.9061	89.9061	outside	89.9061		1523	53044.5	5327.2	2884.64	11.9376	11.9376	inside edge	-11.9376
1524	52074.2	9717.38	1762.62	14.5655	14.5655	inside edge	-14.5655		1524	51848.4	7557.63	2489.6	16.9895	16.9895	outside edge	16.9895
1525	55108	9920.05	2288.08	258.816	258.816	outside	258.816		1525	47988	8475.03	1939.06	175.346	175.346	outside	175.346
1526	51156.9	10274.2	1314.45	84.4136	84.4136	outside	84.4136		1526	55576.1	9005.6	3611.09	233.208	233.208	outside	233.208
1527	52492	10332.6	3257.85	49.0618	49.0618	outside edge	49.0618		1527	48431.3	9425.41	1689.49	123.131	123.131	outside	123.131
1528	52077.1	10753	1282.58	157.233	157.233	outside	157.233		1528	52011.4	9753.18	1759.28	15.8033	15.8033	outside edge	15.8033
1529	46467.2	11014.8	1098.48	65.2805	65.2805	outside	65.2805		1529	55382.8	10008.9	2313.71	11.431	11.431	outside edge	11.431
1530	47115	11007.5	1434.38	452.302	452.302	outside	452.302		1530	51164.8	10089.1	1510.55	36.059	36.059	inside	-36.059
1531	49952.6	11341.4	1205.29	117.081	117.081	outside	117.081		1531	52401.8	10360.9	3156.22	25.5995	25.5995	outside edge	25.5995
1532	50769.9	11672.6	2486.31	44.0468	44.0468	outside edge	44.0468		1532	52009.3	10756	1532.96	81.8502	81.8502	outside	81.8502
1533	48649.5	11957.6	1843.18	374.971	374.971	outside	374.971		1533	46475.5	10956.8	1245.8	36.5909	36.5909	outside edge	36.5909
1534	52920.9	11973.3	2535.21	330.007	330.007	outside	330.007		1534	47082.2	11007.7	1565.97	442.826	442.826	outside	442.826
1535	48006	12055.1	1870.1	309.792	309.792	outside	309.792		1535	50008.2	11286.6	1419.62	71.2911	71.2911	outside	71.2911
1536	52296	12176.8	2653.74	35.6272	35.6272	outside edge	35.6272		1536	50770.5	11675.9	2418.1	45.5011	45.5011	outside	45.5011
1537	52164.8	12694.6	2395.27	65.8076	65.8076	inside	-65.8076		1537	48716.7	12034.4	1874.67	297.719	297.719	outside	297.719
1538	51328.1	12980.3	2068.87	104.916	104.916	outside	104.916		1538	52780.9	12083.8	2539.78	152.881	152.881	outside	152.881
1539	49713.1	13114.3	1802.84	28.4177	28.4177	outside edge	28.4177		1539	48032.8	12168.7	1887.04	281.293	281.293	outside	281.293
1540	44672.5	13225.8	1287.23	80.4947	80.4947	outside	80.4947		1540	52258.6	12141.4	2771.05	24.6888	24.6888	outside edge	24.6888
1541	48489.3	13907	2299.72	104.62	104.62	outside	104.62		1541	52174.8	12670.8	2356.85	88.3789	88.3789	inside	-88.3789
1542	50889.4	15310	2317.24	117.975	117.975	outside	117.975		1542	51243.8	12946.8	2031.09	34.6715	34.6715	outside edge	34.6715
1543	47746.8	15389.5	1795.27	155.644	155.644	outside	155.644		1543	49812.2	13122.4	1859.1	18.6572	18.6572	outside edge	18.6572
1544	50674.5	15950.1	2305.16	21.6708	21.6708	inside edge	-21.6708		1544	44633.4	13230.9	1505.07	67.8516	67.8516	outside	67.8516
1545	58244.3	16130.4	2826.52	2.97244	2.97244	outside edge	2.97244		1545	48527.9	13839.4	2257.21	38.3582	38.3582	outside	38.3582
1546	45129.1	16520.6	2623.27	102.668	102.668	outside	102.668		1546	51001.1	15407.3	2256.78	51.8045	51.8045	outside	51.8045
1547	49317.4	16572	2630.09	52.8711	52.8711	outside edge	52.8711		1547	47575.1	15478.8	1737.82	32.0297	32.0297	outside edge	32.0297
1548	48502.1	17040.9	2070.88	9.9352	9.9352	outside edge	9.9352		1548	50637.8	15918	2202.45	34.8723	34.8723	inside	-34.8723
1549	49686.5	17043.9	2734.25	46.8583	46.8583	outside edge	46.8583		1549	58206.6	16055.4	2788.3	28.8552	28.8552	inside	-28.8552
1550	51049.7	17044.7	2583.36	43.4751	43.4751	outside edge	43.4751		1550	45140.6	16527.2	2557.47	167.546	167.546	outside	167.546
1551	51397.2	17040.4	2802.54	72.9259	72.9259	inside	-72.9259		1551	49237.8	16533.5	2518.38	9.12326	9.12326	inside edge	-9.12326
1552	52697	17341	1927.26	9.33389	9.33389	inside	-9.33389		1552	48562.3	16957.3	1986.91	26.1873	26.1873	outside edge	26.1873
1553	53759.4	17501.8	2512.01	13.6328	13.6328	inside edge	-13.6328		1553	49710.9	17033.4	2645.58	29.603	29.603	outside edge	29.603
1554	49162	18369.7	2163.98	41.5186	41.5186	outside edge	41.5186		1554	51020.7	17045.8	2562.29	61.5828	61.5828	outside	61.5828
1555	46018.9	18965.1	1329.87	60.8628	60.8628	inside	-60.8628		1555	51497.2	16930	2821.05	23.1507	23.1507	inside	-23.1507
1556	53306.4	19167.7	2594.41	214.839	214.839	outside	214.839		1556	52642	17375.4	1926.62	5.97387	5.97387	inside edge	-5.97387
1557	44984.8	19293.4	1989.27	53.1551	53.1551	outside edge	53.1551		1557	53768.8	17511.2	2374.18	50.2069	50.2069	outside	50.2069
1558	46941.9	19889.7	1622.17	29.9008	29.9008	inside	-29.9008		1558	49246.4	18408.3	2178.72	5.62307	5.62307	outside edge	5.62307
1559	57371.7	20359.3	3224.26	159.333	159.333	outside	159.333		1559	46086	19074	1396.42	22.0995	22.0995	inside edge	-22.0995
1560	54334.1	20504.2	2897.81	34.786	34.786	outside edge	34.786		1560	53391.1	19204	2451.19	126.437	126.437	outside	126.437
1561	44324.3	20933.6	1511.4	138.473	138.473	outside	138.473		1561	44952	19352.6	1946.25	22.8996	22.8996	outside edge	22.8996
1562	44989.1	20932.6	1925.03	31.2126	31.2126	outside edge	31.2126		1562	46950.8	19921.5	1725.72	6.09691	6.09691	outside edge	6.09691
1563	42818.4	21131.3	2059.64	520.916	520.916	outside	520.916		1563	57264	20390.7	3138.3	67.4449	67.4449	outside	67.4449
1564	42111.1	21839.5	951.105	23.9571	23.9571	outside edge	23.9571		1564	54301.8	20517.2	2915.48	11.764	11.764	outside edge	11.764
1565	42677.9	21964.7	1569.03	57.6988	57.6988	inside	-57.6988		1565	44502	20889.4	1739.02	14.2708	14.2708	outside edge	14.2708
1566	54901.7	21974.7	3367.81	92.9463	92.9463	outside	92.9463		1566	44986.9	20916.7	1884.69	30.5627	30.5627	outside edge	30.5627
1567	44657.5	22220.4	1165.4	17.3734	17.3734	inside	-17.3734		1567	42796.3	21139.1	2014.52	508.776	508.776	outside	508.776
1568	51833.6	22397.5	1768.27	10.9082	10.9082	outside edge	10.9082		1568	42230	21894.2	1057.94	40.9516	40.9516	outside	40.9516
1569	43677.1	22494.6	1587.38	72.827	72.827	inside	-72.827		1569	42622.1	22028.5	1625.23	6.63778	6.63778	inside edge	-6.63778
1570	51669.5	22557.8	2896.59	132.112	132.112	outside	132.112		1570	54887.4	21964.7	3345.3	71.8709	71.8709	outside	71.8709
1571	44604.3	22758.1	1558.27	32.4381	32.4381	outside edge	32.4381		1571	44693.3	22173.4	1436.07	26.6194	26.6194	inside	-26.6194
1572	44940.2	22757.8	1149.47	34.841	34.841	outside edge	34.841		1572	51842.6	22424.4	1845.54	21.3053	21.3053	inside edge	-21.3053
1573	56280.4	22736.1	1805.83	21.224	21.224	inside	-21.224		1573	43617.2	22500.6	1631.72	68.2083	68.2083	inside	-68.2083
1574	41448.5	22950.5	1963.74	14.1292	14.1292	outside edge	14.1292		1574	51595.1	22511.1	2894.63	53.8539	53.8539	outside edge	53.8539
1575	44490.2	22986.1	1534.03	44.1179	44.1179	outside edge	44.1179		1575	44586	22659.9	1638.81	17.4018	17.4018	outside edge	17.4018
1576	49497.8	22982.3	1238.39	161.366	161.366	outside	161.366		1576	45018.7	22761.2	1390.2	92.7466	92.7466	outside	92.7466
1577	54888.8	23132.5	2314.77	47.8063	47.8063	outside edge	47.8063		1577	56213.2	22795.1	1826.12	22.2783	22.2783	inside	-22.2783
1578	45253.2	23195.9	1013.93	83.8661	83.8661	inside	-83.8661		1578	41475.2	22952.5	1912.36	53.6438	53.6438	outside edge	53.6438
1579	44349.4	23237.4	2477.5	17.3764	17.3764	outside edge	17.3764		1579	44521.8	22962.5	1585.77	28.0104	28.0104	outside edge	28.0104
1580	51509.2	23304.2	1598.31	108.991	108.991	outside	108.991		1580	49594.9	22975	1436.22	95.4195	95.4195	outside	95.4195
1581	51153.4	23471.7	704.815	49.0253	49.0253	outside edge	49.0253		1581	54881.8	23035.7	2214.49	54.3809	54.3809	outside	54.3809
1582	48235.2	23529.1	2033.13	10.8443	10.8443	outside edge	10.8443		1582	45254.9	23166.7	1198.57	107.466	107.466	inside	-107.466
1583	51239	23807.5	2496.9	118.037	118.037	inside	-118.037		1583	44380.6	23196	2467.38	18.1413	18.1413	outside edge	18.1413
1584	44250	24913.9	1198.69	176.288	176.288	outside	176.288		1584	51530.9	23275.1	1627.26	77.2172	77.2172	outside	77.2172
1585	45172.8	25002.7	1853.08	58.8108	58.8108	inside	-58.8108		1585	51135.9	23517.3	862.465	14.1585	14.1585	outside edge	14.1585
1586	45422.9	25067.5	1772.26	167.506	167.506	outside	167.506		1586	48162	23533.4	1963.52	12.571	12.571	outside edge	12.571
1587	45263	25374.9	1725.84	186.342	186.342	outside	186.342		1587	51203.2	23846.2	2511.78	117	117	inside	-117
1588	44475.1	25430.6	1205.49	33.9337	33.9337	inside	-33.9337		1588	44316	24984.1	1406.12	84.6524	84.6524	outside	84.6524
1589	45567.7	25606.1	1570.36	50.863	50.863	outside edge	50.863		1589	45102.7	24939.3	1828.05	4.50145	4.50145	inside edge	-4.50145
1590	43868.2	25807.4	898.315	103.948	103.948	outside	103.948		1590	45410.9	24993.9	1773.79	155.521	155.521	outside	155.521
1591	54182.7	26054.7	1367.98	8.85104	8.85104	outside edge	8.85104		1591	45193.1	25510.6	1701.52	265.397	265.397	outside	265.397
1592	50213.1	26574.8	708.295	25.5967	25.5967	inside	-25.5967		1592	51331	25408.8	1950.12	143.02	143.02	outside	143.02
1593	44689.5	27280	1220.17	232.711	232.711	outside	232.711		1593	44384.5	25446.3	1237.52	37.4772	37.4772	outside edge	37.4772
1594	39687.8	28434.1	1228.85	9.49928	9.49928	inside	-9.49928		1594	45654.2	25673.9	1621.44	19.9613	19.9613	inside	-19.9613
1595	48154.7	29142.1	2221.12	146.44	146.44	outside	146.44		1595	43899.4	25856	1008.06	96.6066	96.6066	outside	96.6066
1596	43968	29326.5	1287.53	33.0633	33.0633	outside edge	33.0633		1596	54186.9	26107.3	1567.2	12.128	12.128	inside	-12.128
1597	43436.7	29525.5	1741.93	94.8303	94.8303	outside	94.8303		1597	50232.4	26487.7	870.293	39.9162	39.9162	outside edge	39.9162
1598	53495.5	29673.4	3030.45	193.491	193.491	outside	193.491		1598	44669.6	27208.2	1319.68	169.61	169.61	outside	169.61
1599	48842.2	29764.8	1903.06	287.69	287.69	outside	287.69		1599	39756.7	28421.9	1443.97	36.9239	36.9239	outside edge	36.9239
1600	41044	30143.5	1418.61	81.429	81.429	outside	81.429		1600	48229.9	29156.8	2049.66	78.4939	78.4939	outside	78.4939
1601	50436.2	30200.9	1097.43	79.6803	79.6803	inside	-79.6803		1601	43934.5	29324.4	1357.11	19.3329	19.3329	outside edge	19.3329
1602	55398	30251.6	2539.47	101.523	101.523	outside	101.523		1602	43427.7	29475.8	1673.79	64.5006	64.5006	outside	64.5006
1603	47726.3	30314.2	1837	78.9974	78.9974	inside	-78.9974		1603	53564.4	29761.5	3062.79	87.3735	87.3735	outside	87.3735
1604	51544.8	30334.8	1741.49	22.3647	22.3647	inside	-22.3647		1604	48870.8	29817.3	1881.38	291.44	291.44	outside	291.44
1605	43444.6	30393.3	1600.99	100.715	100.715	outside	100.715		1605	41010.4	30091	1499.87	72.3431	72.3431	outside	72.3431
1606	58325.5	30470.9	1231.16	24.042	24.042	outside edge	24.042		1606	50514.4	30210.3	1176.49	56.8902	56.8902	inside	-56.8902
1607	45117.6	30962.6	1098.68	34.0881	34.0881	outside edge	34.0881		1607	55468.7	30344.4	2507.46	19.1694	19.1694	outside edge	19.1694
1608	61163.3	31023.6	1680.87	51.3362	51.3362	outside edge	51.3362		1608	47651.7	30331.6	1775.79	78.7158	78.7158	inside	-78.7158
1609	44924.3	31468	1094.98	141.411	141.411	outside	141.411		1609	51494.7	30289.2	1737.55	66.3777	66.3777	inside	-66.3777
1610	51329.9	31632.8	2651.05	92.994	92.994	outside	92.994		1610	43506.7	30360.2	1670.93	21.6483	21.6483	outside edge	21.6483
1611	53609.1	31931.4	2195.64	22.2283	22.2283	inside edge	-22.2283		1611	58311.7	30396.2	1351.22	25.4018	25.4018	outside edge	25.4018
1612	38419.3	32150.7	2024.2	56.2329	56.2329	outside edge	56.2329		1612	45178.1	30928.6	1064.73	12.8895	12.8895	outside edge	12.8895
1613	53499.2	32356.8	1972.21	41.9571	41.9571	outside edge	41.9571		1613	61116.7	31037.3	1650.81	26.2586	26.2586	outside edge	26.2586
1614	44466.4	32417.2	1582.88	214.64	214.64	outside	214.64		1614	44817.7	31491.5	1228.88	31.1037	31.1037	outside edge	31.1037
1615	48220.3	32420	1674.29	276.142	276.142	outside	276.142		1615	51270.5	31695	2554.02	30.9625	30.9625	outside edge	30.9625
1616	51679	32651.2	1784.5	192.759	192.759	outside	192.759		1616	53456.2	31942.2	2074.21	58.4905	58.4905	outside	58.4905
1617	56851.3	32705.8	958.194	18.1776	18.1776	inside edge	-18.1776		1617	38324.4	32150.9	1996.53	21.8181	21.8181	outside edge	21.8181
1618	61237.3	32772.2	2505.74	22.9675	22.9675	outside edge	22.9675		1618	53465.5	32354.8	1976.13	9.27348	9.27348	outside edge	9.27348
1619	47363.4	33665.3	1091.37	88.3598	88.3598	outside	88.3598		1619	44432.7	32497.3	1725.46	156.38	156.38	outside	156.38
1620	44563.4	33718.8	808.275	271.998	271.998	outside	271.998		1620	48219.8	32214.5	1722.94	118.003	118.003	outside	118.003
1621	51788.2	33753.1	2262.82	216.066	216.066	outside	216.066		1621	51546.7	32639.2	1807.99	225.993	225.993	outside	225.993
1622	53327.4	33878.6	2536.49	11.92	11.92	outside edge	11.92		1622	56813.1	32599.9	1000.21	57.6383	57.6383	outside edge	57.6383
1623	42793.6	33946.4	1234.54	160.708	160.708	outside	160.708		1623	58168.2	32769.7	2416.12	129.584	129.584	outside	129.584
1624	53137.6	34173.1	828.777	7.78243	7.78243	inside edge	-7.78243		1624	61284.4	32783	2417.38	11.5395	11.5395	outside edge	11.5395
1625	43892.3	34392.9	2500.04	65.044	65.044	outside edge	65.044		1625	47360.7	33643.9	1362.28	109.07	109.07	outside	109.07
1626	51340.4	34871.1	1550.9	153.703	153.703	outside	153.703		1626	44507.8	33629.5	968.573	192.287	192.287	outside	192.287
1627	54107.9	35185.9	1939.26	37.9747	37.9747	inside	-37.9747		1627	51754.4	33730.6	2220.86	172.722	172.722	outside	172.722
1628	56882.8	35903.6	3326.04	4.03539	4.03539	outside edge	4.03539		1628	53364.8	33915.4	2444.31	39.997	39.997	outside edge	39.997
1629	44862.7	35993.5	1687.91	17.4674	17.4674	outside edge	17.4674		1629	42933.4	33887.3	1418.35	22.9093	22.9093	outside edge	22.9093
1630	52318.2	36075.3	963.969	92.0468	92.0468	outside	92.0468		1630	53018.6	34164.3	1088.15	72.2044	72.2044	outside	72.2044
1631	52254.8	36279.4	2811.79	394.474	394.474	outside	394.474		1631	43843.8	34336.2	2375.41	54.8823	54.8823	outside	54.8823
1632	44861.4	36582.5	1475.09	35.381	35.381	outside edge	35.381		1632	51364.1	34796.2	1621.54	122.81	122.81	outside	122.81
1633	42721.1	36758.2	1875.7	58.2541	58.2541	inside	-58.2541		1633	54150.4	35242.4	2001.18	77.832	77.832	inside	-77.832
1634	51584.1	36776.8	2316.17	36.5712	36.5712	inside	-36.5712		1634	56769.2	35910.9	3315.45	52.1991	52.1991	inside	-52.1991
1635	47798.4	37292.9	2119.99	119.675	119.675	outside	119.675		1635	44918.1	36035.8	1725.11	11.5985	11.5985	outside edge	11.5985
1636	42537.3	37346.9	1175.76	103.418	103.418	outside	103.418		1636	52377.5	35977.7	1133.29	33.1688	33.1688	outside edge	33.1688
1637	51759.3	37862.7	1168.65	215.073	215.073	outside	215.073		1637	52313.5	36398.7	2833.28	388.452	388.452	outside	388.452
1638	47207.1	37942.8	1168.26	194.396	194.396	outside	194.396		1638	44871.2	36830.6	1542.55	55.1315	55.1315	outside edge	55.1315
1639	47920	37947.3	776.21	12.4059	12.4059	outside edge	12.4059		1639	42546.2	36847.1	1877.3	46.4245	46.4245	outside edge	46.4245
1640	50131	38163.2	943.627	176.285	176.285	outside	176.285		1640	51520.1	36682.9	2212.02	112.081	112.081	inside	-112.081
1641	48229.2	38222.6	838.598	211.81	211.81	outside	211.81		1641	47897.1	37315	2075.86	162.743	162.743	outside	162.743
1642	51787.9	38262.6	1348.65	43.9296	43.9296	outside	43.9296		1642	42523	37399	1264.88	58.0324	58.0324	outside edge	58.0324
1643	56050.3	38262.1	968.666	256.781	256.781	outside	256.781		1643	51709.9	37779.3	1366.09	136.82	136.82	outside	136.82
1644	41714.7	38475.1	666.874	9.86752	9.86752	inside edge	-9.86752		1644	47162	37832.5	1365.05	37.9146	37.9146	outside edge	37.9146
1645	48538.6	38566.7	2090.03	84.0923	84.0923	inside	-84.0923		1645	47870.2	38039.3	913.757	62.84	62.84	inside	-62.84
1646	50789.2	38831.5	1361.34	123.115	123.115	outside	123.115		1646	50049.2	38083.6	1072.43	95.8729	95.8729	outside	95.8729
1647	40717.5	39069.1	1476.57	6.6236	6.6236	outside edge	6.6236		1647	48190.8	38174	1002.48	214.81	214.81	outside	214.81
1648	38945.1	39154.3	1294.16	108.984	108.984	outside	108.984		1648	51788.9	38317.7	1364.91	26.5213	26.5213	outside edge	26.5213
1649	43589.4	39443.5	632.45	10.0133	10.0133	outside edge	10.0133		1649	56232.7	38270.5	1100.57	134.843	134.843	outside	134.843
1650	54553.3	39419.1	2278.56	24.0508	24.0508	outside edge	24.0508		1650	41677.8	38457	860.319	26.3164	26.3164	outside edge	26.3164
1651	54917.8	39588.2	1934.38	17.6012	17.6012	inside	-17.6012		1651	48505.1	38521.3	2045.45	78.2725	78.2725	inside	-78.2725
1652	47133.7	39928.1	1067.32	29.8992	29.8992	outside edge	29.8992		1652	50862.1	38886.1	1155.34	63.6905	63.6905	outside	63.6905
1653	58145.7	39900.2	1772.34	3.00602	3.00602	inside edge	-3.00602		1653	40829.6	39020.8	1626.1	14.1783	14.1783	inside	-14.1783
1654	37778.7	39958.9	3687.08	1144.85	1144.85	outside	1144.85		1654	38947.8	39133.3	1435.28	111.558	111.558	outside	111.558
1655	44419	40270.4	1584.41	9.57136	9.57136	outside edge	9.57136		1655	43539.1	39422.5	884.483	26.4365	26.4365	outside edge	26.4365
1656	51993.5	40279.6	1940.42	27.9574	27.9574	outside edge	27.9574		1656	54633.4	39487.3	2232.05	13.8217	13.8217	outside edge	13.8217
1657	45191.7	40466.9	381.054	153.341	153.341	outside	153.341		1657	54943.6	39597.6	1854.12	28.616	28.616	inside	-28.616
1658	51447	40496.1	1427.19	51.2878	51.2878	outside edge	51.2878		1658	47156.9	39888.2	1132.62	31.3858	31.3858	outside edge	31.3858
1659	53782.4	40834.9	1199.05	91.8909	91.8909	outside	91.8909		1659	58136	39893.5	1889.09	25.5449	25.5449	inside	-25.5449
1660	40397.6	41075	2648.93	36.0875	36.0875	inside	-36.0875		1660	37754	39983.5	3562.21	1060.25	1060.25	outside	1060.25
1661	51210.7	41225.4	2297.66	25.24	25.24	outside edge	25.24		1661	44422.4	40299.1	1683.2	58.303	58.303	inside	-58.303
1662	53042.5	41409.9	385.585	90.4297	90.4297	outside	90.4297		1662	51940.5	40330.8	1904.63	21.1288	21.1288	outside edge	21.1288
1663	53536.3	41467.3	781.098	89.001	89.001	inside	-89.001		1663	45316.5	40433.9	533.4	10.6578	10.6578	outside edge	10.6578
1664	45884.6	41662.9	1493.17	39.1469	39.1469	inside	-39.1469		1664	51567.8	40500.4	1482.03	10.4717	10.4717	outside edge	10.4717
1665	42674.6	41726.7	1843.93	200.365	200.365	outside	200.365		1665	53781.6	40748.1	1257.28	31.7007	31.7007	outside edge	31.7007
1666	46561.3	41736.6	1046.34	97.9613	97.9613	outside	97.9613		1666	40374.3	41114	2573.85	9.1905	9.1905	inside	-9.1905
1667	52073.7	42228.5	1938.33	70.4756	70.4756	outside	70.4756		1667	51198.2	41194.7	2182.51	43.7168	43.7168	outside edge	43.7168
1668	50648.3	42424	1715.22	111.864	111.864	outside	111.864		1668	53071	41431.7	591.983	63.4133	63.4133	outside	63.4133
1669	46611.8	42502.8	3111.06	916.205	916.205	outside	916.205		1669	53547.3	41500.9	914.826	31.9681	31.9681	inside	-31.9681
1670	49427.2	42485.8	1154.9	30.1911	30.1911	outside edge	30.1911		1670	45919.5	41687.1	1509.29	63.0606	63.0606	inside	-63.0606
1671	56166.6	42576.2	1318.74	7.08922	7.08922	outside edge	7.08922		1671	42605	41822.7	1843.51	85.9215	85.9215	outside	85.9215
1672	64359.5	42694.7	2268.84	9.76783	9.76783	inside edge	-9.76783		1672	46588.4	41732.8	1131.33	110.867	110.867	outside	110.867
1673	56517.6	42752.4	2192.93	105.194	105.194	outside	105.194		1673	51960.6	42344.2	1850.03	150.927	150.927	outside	150.927
1674	45383.7	42800.5	1017.9	103.13	103.13	outside	103.13		1674	50725.2	42438.2	1770.45	37.9407	37.9407	outside edge	37.9407
1675	48798.5	42801.5	1697.3	24.9427	24.9427	inside	-24.9427		1675	46609	42521.4	3220.09	956.271	956.271	outside	956.271
1676	46592.5	43082.2	1128.25	100.695	100.695	outside	100.695		1676	49463.4	42486.4	1320.25	21.2273	21.2273	outside edge	21.2273
1677	47892	43259.2	1706.69	49.4427	49.4427	outside edge	49.4427		1677	56169	42577.4	1534.78	11.1121	11.1121	outside edge	11.1121
1678	41879.4	43351	718.311	25.631	25.631	inside	-25.631		1678	64383.1	42658.3	2126.6	45.4468	45.4468	inside	-45.4468
1679	49714.4	43493.7	2172.91	18.5087	18.5087	inside	-18.5087		1679	56439.3	42804.2	2148.91	49.7117	49.7117	outside edge	49.7117
1680	41580.8	43612.5	2131.78	23.8703	23.8703	outside edge	23.8703		1680	45473.6	42798.2	1165.84	145.871	145.871	outside	145.871
1681	40482.2	43648.8	826.182	48.3071	48.3071	outside edge	48.3071		1681	48814	42749.7	1702.96	25.4297	25.4297	outside edge	25.4297
1682	50785.7	43968.6	1644.57	67.1394	67.1394	outside	67.1394		1682	46494.7	43026	1242.06	38.274	38.274	outside edge	38.274
1683	42174.2	44214.8	1898.73	25.5816	25.5816	outside edge	25.5816		1683	47929.5	43288.5	1846.24	33.8105	33.8105	outside edge	33.8105
1684	57532.1	44292.5	1714.54	38.1478	38.1478	outside edge	38.1478		1684	41860.6	43350.1	962.119	15.542	15.542	outside edge	15.542
1685	52003.2	44315.1	2015.66	142.512	142.512	outside	142.512		1685	49832.2	43485.5	2093.1	53.9842	53.9842	outside	53.9842
1686	45568.4	44496.4	1190.52	172.275	172.275	outside	172.275		1686	41508	43633.8	2111.26	16.6772	16.6772	inside edge	-16.6772
1687	50275.7	44575.7	1721.45	90.3535	90.3535	outside	90.3535		1687	40481.4	43681.2	1048.87	28.6719	28.6719	outside edge	28.6719
1688	46181.5	44669.1	2065.01	14.2395	14.2395	outside edge	14.2395		1688	50842.6	43933.9	1748.77	24.7301	24.7301	outside edge	24.7301
1689	58352.4	44801	1826.66	200.363	200.363	outside	200.363		1689	42203.3	44240.6	1864.65	14.0049	14.0049	inside	-14.0049
1690	46807.9	45050.4	2174.7	23.6979	23.6979	inside	-23.6979		1690	57532.5	44319.4	1758.2	40.724	40.724	outside edge	40.724
1691	51493.9	45060.3	1682.81	118.784	118.784	outside	118.784		1691	52058.1	44321.7	1969.59	96.6434	96.6434	outside	96.6434
1692	53241.7	45045.4	2346.99	53.1684	53.1684	outside edge	53.1684		1692	45485.9	44432.1	1354.26	149.357	149.357	outside	149.357
1693	57932.6	45127.2	1975.21	41.8309	41.8309	inside	-41.8309		1693	50326.9	44525.5	1707.73	106.427	106.427	outside	106.427
1694	54565.4	45182.6	3001.82	202.762	202.762	outside	202.762		1694	46098.4	44687.4	1957.52	18.884	18.884	inside edge	-18.884
1695	55939.5	45208.2	1441.28	253.375	253.375	outside	253.375		1695	58356.3	44767.7	1818.02	204.41	204.41	outside	204.41
1696	47773.4	45463.8	2338.19	365.51	365.51	outside	365.51		1696	46843.6	45023.4	2076.35	16.6256	16.6256	outside edge	16.6256
1697	50465.5	45819	1204.96	20.5346	20.5346	outside edge	20.5346		1697	51483.5	45040.4	1715.34	108.543	108.543	outside	108.543
1698	54404.4	45944.8	2310.02	109.758	109.758	outside	109.758		1698	53193.5	44996.1	2280.47	45.2113	45.2113	outside edge	45.2113
1699	41367.7	45970.6	1704.36	53.3488	53.3488	outside edge	53.3488		1699	58169.6	45167.4	2001.54	24.3579	24.3579	outside edge	24.3579
1700	55687.6	46374.8	2070.15	105.778	105.778	outside	105.778		1700	54741.7	45202.2	2988.44	65.1815	65.1815	outside	65.1815
1701	47394.2	46402.3	1370.83	4.23274	4.23274	outside edge	4.23274		1701	55853.6	45146.6	1449.07	159.167	159.167	outside	159.167
1702	55266.4	46939.7	1471.97	66.0711	66.0711	outside	66.0711		1702	47718.7	45447.6	2209.89	318.3	318.3	outside	318.3
1703	58385.1	47095.6	1312.81	94.0065	94.0065	outside	94.0065		1703	50497.1	45721.5	1377.31	43.5241	43.5241	inside	-43.5241
1704	46053.3	47146.9	1744.03	258.089	258.089	outside	258.089		1704	54344.9	45859.5	2163.94	15.3383	15.3383	outside edge	15.3383
1705	58584.6	47131.5	2434.31	118.343	118.343	outside	118.343		1705	41360.5	45967.9	1699.88	58.3383	58.3383	outside edge	58.3383
1706	62080	47660.4	1197.79	37.3349	37.3349	inside	-37.3349		1706	55684.5	46372.8	2055.75	104.13	104.13	outside	104.13
1707	47171	47799.2	1092.2	18.5471	18.5471	outside edge	18.5471		1707	47283.9	46395.6	1383.71	23.3328	23.3328	inside	-23.3328
1708	41493.5	48086.3	2506.71	115.409	115.409	inside	-115.409		1708	55191.5	46938.5	1582.08	9.23317	9.23317	outside edge	9.23317
1709	47334	48301.3	1315.93	71.4695	71.4695	outside	71.4695		1709	58323.2	47162.2	1404.09	29.4956	29.4956	outside edge	29.4956
1710	44337.3	48706	834.711	41.4008	41.4008	inside	-41.4008		1710	45934.6	47187.7	1765.13	132.312	132.312	outside	132.312
1711	49784.4	48720.5	1674.77	86.0645	86.0645	outside	86.0645		1711	58615.7	47211.7	2428.58	43.49	43.49	outside edge	43.49
1712	49535.3	48997.3	1847.83	115.366	115.366	outside	115.366		1712	62042.7	47699.5	1294.61	68.5427	68.5427	inside	-68.5427
1713	45472.7	49287.7	1672.89	142.014	142.014	outside	142.014		1713	47161.1	47779.2	1113.7	13.3655	13.3655	inside edge	-13.3655
1714	49318.1	49340.8	2016.39	12.6965	12.6965	outside edge	12.6965		1714	41442.8	48172.1	2458.79	98.737	98.737	inside	-98.737
1715	49160.5	49972.4	1705.67	209.167	209.167	outside	209.167		1715	47320.5	48331.2	1381.99	41.6037	41.6037	outside edge	41.6037
1716	53915.6	50289.3	1416.37	80.8629	80.8629	outside	80.8629		1716	44370.2	48745.6	941.538	18.6481	18.6481	inside edge	-18.6481
1717	53454.4	50386.2	1836.16	28.4053	28.4053	outside edge	28.4053		1717	49744.9	48674.3	1749.6	73.8603	73.8603	outside	73.8603
1718	59035.9	50444.1	1874.74	47.3589	47.3589	outside edge	47.3589		1718	49533.6	48963.6	1756.39	63.0008	63.0008	outside	63.0008
1719	51883.1	50627.1	1794.47	103.365	103.365	outside	103.365		1719	45433.6	49324.5	1716.55	115.421	115.421	outside	115.421
1720	53181.6	50751.6	1828.04	71.4811	71.4811	inside	-71.4811		1720	49334.4	49346.4	1879.06	5.2584	5.2584	outside edge	5.2584
1721	49781.4	50863.1	807.926	61.7821	61.7821	outside edge	61.7821		1721	49268.8	49875.4	1803.94	142.094	142.094	outside	142.094
1722	46267	51244.3	873.84	134.903	134.903	outside	134.903		1722	54019	50302.1	1641.37	17.6174	17.6174	outside edge	17.6174
1723	54412.3	51300.9	2097.59	60.7722	60.7722	outside	60.7722		1723	53595.2	50409	1813.39	66.4129	66.4129	outside	66.4129
1724	53133.5	51383.7	2131.48	91.1251	91.1251	outside	91.1251		1724	59082.2	50456.3	1925.22	77.1665	77.1665	outside	77.1665
1725	41940.8	51559.7	2153.78	788.741	788.741	outside	788.741		1725	51917.3	50594.2	1728.53	67.407	67.407	outside	67.407
1726	54936.1	51581.4	1048.97	72.2576	72.2576	outside	72.2576		1726	53127.7	50598.1	1780.29	115.388	115.388	inside	-115.388
1727	64482	51595.1	2841.33	126.338	126.338	outside	126.338		1727	49756.3	50790	1031.31	89.8996	89.8996	outside	89.8996
1728	59558	51653.1	1374.23	141.012	141.012	outside	141.012		1728	46373.6	51191.1	933.21	29.3713	29.3713	outside edge	29.3713
1729	55591.1	51862.5	942.192	130.584	130.584	outside	130.584		1729	54433.2	51240.6	1978.12	40.9805	40.9805	outside edge	40.9805
1730	52570.5	51952.9	1449.61	25.3518	25.3518	outside edge	25.3518		1730	53146	51472.2	2013.43	11.8156	11.8156	outside edge	11.8156
1731	60275.4	52074.2	2270.76	7.09165	7.09165	outside edge	7.09165		1731	41978.8	51536.4	2058.26	742.056	742.056	outside	742.056
1732	62184.5	52191.3	1869.74	51.1546	51.1546	outside edge	51.1546		1732	55040.5	51597.7	1156.45	50.3321	50.3321	outside edge	50.3321
1733	50888.1	52408.5	1973.12	55.2984	55.2984	inside	-55.2984		1733	64484.2	51442	2807.34	129.73	129.73	outside	129.73
1734	62458	52412.4	1843.99	30.7987	30.7987	inside	-30.7987		1734	59572.2	51670.4	1518.38	162.98	162.98	outside	162.98
1735	61607.4	52526.3	1360.12	55.4423	55.4423	outside	55.4423		1735	55559.3	51817.4	1154.34	105.955	105.955	outside	105.955
1736	54362.2	52603.2	1953.39	25.0616	25.0616	outside edge	25.0616		1736	52609.2	51878.7	1546.27	52.967	52.967	outside edge	52.967
1737	47433.5	52815.6	1119.78	56.6167	56.6167	outside edge	56.6167		1737	60228.7	52175.2	2151.4	80.8112	80.8112	inside	-80.8112
1738	57634.6	53103.9	866.11	149.349	149.349	outside	149.349		1738	62193.4	52139.7	1915.04	11.3286	11.3286	outside edge	11.3286
1739	54017.7	53160.3	1699.14	137.671	137.671	outside	137.671		1739	50805.2	52402.5	1985.92	27.9935	27.9935	inside	-27.9935
1740	65120.7	53153.4	2779.9	39.9915	39.9915	outside edge	39.9915		1740	62491.8	52420.6	1876.05	5.55225	5.55225	inside edge	-5.55225
1741	59385.6	53491.6	2487.94	15.2403	15.2403	outside edge	15.2403		1741	61602.1	52564.2	1525.76	2.18641	2.18641	inside edge	-2.18641
1742	53903.8	53555.6	1159.39	90.328	90.328	outside	90.328		1742	54330.9	52683.4	1951.49	79.2406	79.2406	outside	79.2406
1743	48536.6	54339.1	1445.33	92.7829	92.7829	outside	92.7829		1743	47415.7	52849.4	1333.12	10.7079	10.7079	outside edge	10.7079
1744	56801	54375.7	1979.21	5.20472	5.20472	inside edge	-5.20472		1744	57661.7	52993	1026.83	131.75	131.75	outside	131.75
1745	59381.9	54625.5	1788.45	278.628	278.628	outside	278.628		1745	53897.6	53149	1729.99	29.9167	29.9167	outside edge	29.9167
1746	56320.3	55029.8	2406.08	87.7498	87.7498	inside	-87.7498		1746	65068.6	53134.7	2741.01	18.1696	18.1696	outside edge	18.1696
1747	53904	55072.2	1568.95	78.3206	78.3206	outside	78.3206		1747	59414	53458.1	2424.31	15.2649	15.2649	inside	-15.2649
1748	59409.1	55515.6	1692.82	101.148	101.148	outside	101.148		1748	53919.4	53559.2	1160.12	91.772	91.772	outside	91.772
1749	59790.1	55522.1	2178.3	114.172	114.172	outside	114.172		1749	48519.1	54302.7	1608.58	109.349	109.349	outside	109.349
1750	49595.8	55714.2	1898.44	24.346	24.346	outside edge	24.346		1750	56832.5	54377.8	1865.97	9.53679	9.53679	outside edge	9.53679
1751	51873.1	55771.2	2330	6.73568	6.73568	outside edge	6.73568		1751	59403.5	54636.9	1825.11	285.298	285.298	outside	285.298
1752	55989.8	56103.3	1975.9	91.0559	91.0559	outside	91.0559		1752	56241.4	54955.3	2419.17	13.3468	13.3468	inside	-13.3468
1753	54084.6	56244.3	1103.96	38.2925	38.2925	outside edge	38.2925		1753	53936.2	55093.4	1666.34	50.9887	50.9887	outside	50.9887
1754	51257.1	56355.9	2329.41	409.176	409.176	outside	409.176		1754	59376.1	55537.8	1727.88	136.951	136.951	outside	136.951
1755	52873.5	56408.1	1697.99	82.8256	82.8256	outside	82.8256		1755	59903.8	55587.3	2255.16	62.6667	62.6667	outside	62.6667
1756	59378.6	56756.5	1839.27	144.763	144.763	outside	144.763		1756	49538.8	55686	1716.01	11.0301	11.0301	inside edge	-11.0301
1757	55492.3	56773	1491.08	22.101	22.101	outside edge	22.101		1757	51892.7	55796.6	2259.72	16.8006	16.8006	inside edge	-16.8006
1758	56169.9	56962	1843.05	219.302	219.302	outside	219.302		1758	56089.6	56062.1	1950.42	25.7555	25.7555	outside edge	25.7555
1759	48447.2	57037.8	1094.64	173.747	173.747	outside	173.747		1759	54144.1	56292.3	1231.73	91.4374	91.4374	outside	91.4374
1760	48907.7	57169.9	899.656	30.4543	30.4543	inside	-30.4543		1760	51270.4	56308	2216.72	352.855	352.855	outside	352.855
1761	59794.6	57378.6	2128.27	222.363	222.363	outside	222.363		1761	52937	56413	1668.46	55.3264	55.3264	outside	55.3264
1762	65413.6	57379.1	2020.84	5.21276	5.21276	inside edge	-5.21276		1762	59441.7	56833.1	1866.94	45.9163	45.9163	outside edge	45.9163
1763	54826.6	57411.5	2064.17	12.1873	12.1873	outside edge	12.1873		1763	55499.7	56761.1	1611.25	29.4513	29.4513	outside edge	29.4513
1764	57682.2	57446.4	1555.86	121.319	121.319	outside	121.319		1764	56234.5	57033.1	1838.35	192.976	192.976	outside	192.976
1765	49006.2	58010	1364.01	224.445	224.445	outside	224.445		1765	48357.1	57066.2	1248.93	106.613	106.613	outside	106.613
1766	48778.1	58316.9	1500.81	275.049	275.049	outside	275.049		1766	48892.9	57234.1	1096.53	22.6862	22.6862	outside edge	22.6862
1767	61617.7	58337.2	1874.83	95.5585	95.5585	outside	95.5585		1767	59928.9	57364.7	2097.35	132.62	132.62	outside	132.62
1768	63540.3	58516.8	2633	98.5635	98.5635	outside	98.5635		1768	65306	57284.2	1995.25	118.817	118.817	inside	-118.817
1769	50507.8	58587.8	2037.2	159.757	159.757	outside	159.757		1769	54846.5	57416.3	2026.76	6.14603	6.14603	outside edge	6.14603
1770	52630.5	58879.3	1425.52	32.8739	32.8739	outside edge	32.8739		1770	57543.5	57435.7	1460.24	98.4062	98.4062	outside	98.4062
1771	58060.7	59034	2550.36	111.878	111.878	outside	111.878		1771	48805	58036.9	1569.57	279.253	279.253	outside	279.253
1772	48714	59113.3	2675.34	11.45	11.45	outside edge	11.45		1772	48872.2	58354.7	1558.69	180.687	180.687	outside	180.687
1773	59537.8	59498.9	2944.93	23.9134	23.9134	inside	-23.9134		1773	61663.2	58282.8	1875.68	25.1208	25.1208	outside edge	25.1208
1774	60594.9	59876.8	1077.69	4.272	4.272	inside edge	-4.272		1774	64251.8	58520.4	2645.83	46.5972	46.5972	outside edge	46.5972
1775	60345.6	60190.4	444.756	175.311	175.311	outside	175.311		1775	63630	58485.9	2631.66	14.5978	14.5978	outside edge	14.5978
1776	55205.5	61073.2	1816.81	12.3894	12.3894	outside edge	12.3894		1776	50606.1	58631.7	1965.79	61.7454	61.7454	outside	61.7454
1777	54991.6	61123.5	1265.8	89.1705	89.1705	inside	-89.1705		1777	52653.5	58809.5	1537.4	13.2265	13.2265	outside edge	13.2265
1778	55882.5	61142	2245.55	133.012	133.012	outside	133.012		1778	58074	58881.9	2479.2	73.8693	73.8693	outside	73.8693
1779	57704.3	61652.4	1434.37	76.0503	76.0503	inside	-76.0503		1779	48855.4	59055.7	2632.36	75.4857	75.4857	outside	75.4857
1780	54253.2	61707.7	1109.95	233.358	233.358	outside	233.358		1780	59628	59562.2	2732.86	57.3364	57.3364	outside	57.3364
1781	54599.4	61848.5	1170.93	75.7844	75.7844	outside	75.7844		1781	60648.4	59801.1	1173.45	50.6271	50.6271	inside	-50.6271
1782	58156.7	62246.1	1897.44	82.4449	82.4449	outside	82.4449		1782	60442.3	60106.1	682.094	43.062	43.062	outside edge	43.062
1783	54655.5	62557.6	1651.99	105.266	105.266	outside	105.266		1783	55078.8	61018.2	2014.98	12.5404	12.5404	outside edge	12.5404
1784	59353.7	62878.1	2966.96	135.747	135.747	outside	135.747		1784	54955.1	61159.1	1369.62	52.7457	52.7457	inside	-52.7457
1785	53636.3	63186.3	581.473	54.4545	54.4545	outside	54.4545		1785	55766.4	61200.5	2124.98	15.0047	15.0047	outside edge	15.0047
1786	65351.6	63792.2	1388.02	106.54	106.54	outside	106.54		1786	57803.5	61610.6	1539.49	90.0216	90.0216	inside	-90.0216
1787	58873.9	64360.8	1682.36	24.4223	24.4223	outside edge	24.4223		1787	54396.4	61634.9	1331.19	48.1859	48.1859	outside	48.1859
1788	53531.6	64444	958.173	119.274	119.274	outside	119.274		1788	54584.2	61835.3	1405.29	66.9376	66.9376	outside	66.9376
1789	56766.5	64508.9	2191.04	264.931	264.931	outside	264.931		1789	58126.5	62191.4	1911.49	25.7681	25.7681	outside edge	25.7681
1790	66580.8	64848.6	2034.49	36.7855	36.7855	inside	-36.7855		1790	54641.3	62483.5	1801.87	42.7155	42.7155	outside	42.7155
1791	58875.9	64950.1	2696.74	83.4204	83.4204	outside	83.4204		1791	59218.6	62933.3	3016.95	18.8805	18.8805	outside edge	18.8805
1792	62638.3	64924.3	2612.42	215.978	215.978	outside	215.978		1792	53574.7	63175	679.608	30.1382	30.1382	outside edge	30.1382
1793	57889.4	65014.9	1084.71	40.7482	40.7482	outside edge	40.7482		1793	65387.2	63788.6	1425.94	70.7474	70.7474	outside	70.7474
1794	53212.9	65343.7	1153.08	628.964	628.964	outside	628.964		1794	58852.3	64398.1	1694.86	63.4521	63.4521	outside edge	63.4521
1795	66756.2	65303	2628.76	5.91442	5.91442	inside edge	-5.91442		1795	53513.5	64320	1041.33	58.0538	58.0538	outside	58.0538
1796	62707.2	65571.3	1547.92	35.2626	35.2626	outside edge	35.2626		1796	56765	64521	2010.65	250.121	250.121	outside	250.121
1797	60242	65746.2	2472.61	27.3099	27.3099	outside edge	27.3099		1797	66604.1	64694.2	1977.12	53.9278	53.9278	inside	-53.9278
1798	59490.5	65828.8	1763.45	83.4557	83.4557	outside	83.4557		1798	58936.1	64939.5	2611.14	24.0224	24.0224	outside edge	24.0224
1799	62929.6	65833.8	954.135	22.4194	22.4194	inside edge	-22.4194		1799	62708.6	64951.9	2488.67	181.571	181.571	outside	181.571
1800	56127.6	66144.3	1059.46	27.1857	27.1857	outside edge	27.1857		1800	57873.8	64963.2	1220.23	35.6947	35.6947	outside edge	35.6947
1801	59648.4	66267.5	2164.67	120.82	120.82	outside	120.82		1801	53224.9	65320.3	1278.87	645.623	645.623	outside	645.623
1802	60422.7	66751.2	3081.67	9.80842	9.80842	inside edge	-9.80842		1802	66695.5	65237.1	2634.5	38.5304	38.5304	outside edge	38.5304
1803	63527.2	67077.6	2628.6	82.0482	82.0482	inside	-82.0482		1803	62721.9	65459.3	1605.5	25.4892	25.4892	outside edge	25.4892
1804	58479.6	67092	1398.8	69.62	69.62	outside	69.62		1804	60327.3	65640.1	2357.55	32.0708	32.0708	outside edge	32.0708
1805	64400.7	67730.3	635.795	385.72	385.72	outside	385.72		1805	59424	65896.6	1772.95	16.2172	16.2172	outside edge	16.2172
1806	65651	68160.2	2143.55	31.2168	31.2168	outside edge	31.2168		1806	63020.1	65824.9	1174	56.9944	56.9944	outside	56.9944
1807	58994.7	68288.8	1377.04	12.0674	12.0674	outside edge	12.0674		1807	56095.7	66094.3	1259.28	19.4108	19.4108	outside edge	19.4108
1808	64335.4	68301.8	2113.97	180.876	180.876	outside	180.876		1808	59670.7	66271.3	2046.73	125.529	125.529	outside	125.529
1809	65085.3	68553.5	2341.79	85.9133	85.9133	outside	85.9133		1809	60384.9	66770.5	3138.49	20.3532	20.3532	outside edge	20.3532
1810	64064.1	71471.1	2146.31	22.8518	22.8518	outside edge	22.8518		1810	63531.8	67071.6	2640.24	87.7187	87.7187	inside	-87.7187
1811	64891.6	76656.9	2304.31	98.716	98.716	outside	98.716		1811	58461.4	67101.6	1501.07	24.1053	24.1053	outside edge	24.1053
									1812	64410.1	67667.5	921.622	198.224	198.224	outside	198.224
									1813	65661.2	68176.6	1969.23	10.1886	10.1886	outside edge	10.1886
									1814	59005.5	68266.6	1603.43	31.5543	31.5543	outside edge	31.5543
									1815	64237.9	68443.3	2109.14	31.8681	31.8681	outside edge	31.8681
									1816	65149.4	68551.6	2326.99	140.221	140.221	outside	140.221
									1817	64054.8	71485.7	2085.17	12.8084	12.8084	outside edge	12.8084
									1818	64870.3	76678.6	2205.18	144.595	144.595	outside	144.595

## Sheet: fig3f
mRNA									scFv
	X	Y	Z	DENSE_3D_Surface	Distance to DENSE 3D Surface	Location	Adjusted Distance to DENSE 3D Surface			X	Y	Z	DENSE_3D_Surface	Distance to DENSE 3D Surface	Location	Adjusted Distance to DENSE 3D Surface
0	4485.07	22410	2562.4	13.7783	13.7783	outside edge	13.7783		0	4467.56	22305.7	2472.52	3.21318	3.21318	inside edge	-3.21318
1	3620.31	24301.7	3704.26	49.1101	49.1101	inside	-49.1101		1	3701.03	24363	3602.54	30.4347	30.4347	outside	30.4347
2	7970.18	26380.6	4010.64	38.1108	38.1108	inside	-38.1108		2	7963.1	26450.2	3935.97	13.7428	13.7428	inside edge	-13.7428
3	2870.92	26801.4	4101.15	1284.15	1284.15	outside	1284.15		3	2904.31	26734.5	4167.73	1306.33	1306.33	outside	1306.33
4	6500.59	28284.6	2917.55	200.257	200.257	outside	200.257		4	6558.43	28342.8	2686.77	251.779	251.779	outside	251.779
5	11323.1	29158.2	1689.28	650.194	650.194	outside	650.194		5	11314.5	29016.3	1718.03	678.483	678.483	outside	678.483
6	10604.7	30818.1	2961.93	522.094	522.094	inside	-522.094		6	10511.6	30802.7	2755.57	690.229	690.229	outside	690.229
7	8790.63	31414.3	1890.18	373.832	373.832	outside	373.832		7	8833.8	31439.4	1984.95	316.713	316.713	outside	316.713
8	29506.8	31868.2	1252.22	946.158	946.158	outside	946.158		8	29561.4	31762	1256.11	871.131	871.131	outside	871.131
9	1703.15	32816.3	954.628	20.763	20.763	inside edge	-20.763		9	1724.74	32735.2	992.521	24.8572	24.8572	inside	-24.8572
10	9399.15	33278.3	3079.41	43.6142	43.6142	inside	-43.6142		10	9466.57	33300.5	2927.41	4.86492	4.86492	outside edge	4.86492
11	4104.01	33431.2	1260.61	765.745	765.745	outside	765.745		11	4023.39	33397.9	1386.74	834.173	834.173	outside	834.173
12	5590.37	33550.2	3889.51	28.7642	28.7642	outside edge	28.7642		12	5593.52	33645.3	3744.94	121.624	121.624	outside	121.624
13	2232.94	34324.6	3625.66	6.12488	6.12488	outside edge	6.12488		13	2192.6	34370	3483.81	26.578	26.578	outside edge	26.578
14	19408.6	34425.1	4559.96	1439.74	1439.74	outside	1439.74		14	19416.5	34440.1	4357.68	1262.65	1262.65	outside	1262.65
15	8226.16	34461.6	1397.63	38.1925	38.1925	inside	-38.1925		15	8227.04	34376.5	1357.43	17.9082	17.9082	inside edge	-17.9082
16	19257.9	34819	329.77	865.54	865.54	inside	-865.54		16	19339.7	34801	426.701	892.06	892.06	outside	892.06
17	32680.6	36555.6	2217.47	890.069	890.069	outside	890.069		17	32693	36418.8	2145.35	802.395	802.395	outside	802.395
18	14788.6	37081.3	1715.2	56.774	56.774	inside	-56.774		18	14867.4	37003	1729.51	8.13447	8.13447	outside edge	8.13447
19	7920.47	37261.2	2497.65	69.0126	69.0126	inside	-69.0126		19	8021.01	37149.6	2465.74	15.5456	15.5456	inside	-15.5456
20	19041.4	37336.8	3298.22	23.9117	23.9117	outside edge	23.9117		20	19112.1	37340.7	3236.29	38.6385	38.6385	outside edge	38.6385
21	28436.4	38150.5	2504.5	656.319	656.319	outside	656.319		21	28425.4	38039.3	2410.22	715.692	715.692	outside	715.692
22	13240.5	38594.2	1301.67	38.1787	38.1787	inside	-38.1787		22	13202.1	38621.1	1214	13.1855	13.1855	outside edge	13.1855
23	22418.3	38750.4	1665.27	92.4724	92.4724	inside	-92.4724		23	22368	38579.1	1467.62	10.1999	10.1999	inside edge	-10.1999
24	17202	39980.3	3870.44	315.158	315.158	outside	315.158		24	17177.4	40044.4	3842.35	345.203	345.203	outside	345.203
25	14188.1	40425.7	2186.46	42.9412	42.9412	inside	-42.9412		25	14200.8	40512.1	2212.7	20.7671	20.7671	outside edge	20.7671
26	8171.82	40868.1	3828.52	33.2118	33.2118	inside	-33.2118		26	8212.54	40805.8	3831.77	7.49811	7.49811	outside edge	7.49811
27	29564.4	41009.1	2105.86	39.1762	39.1762	inside	-39.1762		27	29517.8	40899.5	2250.08	43.061	43.061	outside	43.061
28	11961.2	41097	1846.69	420.644	420.644	outside	420.644		28	11897.1	41083.2	1890.02	436.534	436.534	outside	436.534
29	16020.5	41190.2	1460.13	648.576	648.576	outside	648.576		29	15976	41147.9	1405.96	694.781	694.781	outside	694.781
30	13190.4	41350.6	1898.93	99.5541	99.5541	inside	-99.5541		30	13254.8	41335	1982.46	115.629	115.629	inside	-115.629
31	18356.1	41509.2	2950.13	485.741	485.741	outside	485.741		31	18360	41548.9	2794.16	442.692	442.692	outside	442.692
32	22664.3	41956.7	3333.27	9.75295	9.75295	outside edge	9.75295		32	22519.4	42047.9	3188.24	90.6256	90.6256	outside	90.6256
33	11851.3	42047.2	3004.19	21.8344	21.8344	outside edge	21.8344		33	11926.7	41985.2	2908.2	95.1784	95.1784	outside	95.1784
34	20121.2	42244.1	1302.49	72.1633	72.1633	inside	-72.1633		34	19995	42240.3	1311.1	32.7729	32.7729	outside edge	32.7729
35	13533.4	42380.2	4107.65	384.564	384.564	outside	384.564		35	13479.4	42418.2	4053.37	354.737	354.737	outside	354.737
36	15583.1	42429.3	2192.07	28.3058	28.3058	inside	-28.3058		36	15613.3	42438.1	2307.52	18.4031	18.4031	inside edge	-18.4031
37	14355.3	42559.6	2276.31	570.694	570.694	outside	570.694		37	14332.2	42540.1	2176.99	668.099	668.099	outside	668.099
38	18914.5	42619.2	2704.13	69.2872	69.2872	inside	-69.2872		38	18783.4	42660.6	2575.21	8.98951	8.98951	outside edge	8.98951
39	21051.5	42963.8	1132.25	46.9647	46.9647	inside	-46.9647		39	21057.3	42914.9	1145.07	20.3472	20.3472	inside edge	-20.3472
40	11689.8	43316	3442.01	23.5597	23.5597	inside	-23.5597		40	11604.9	43169.9	3281.62	46.8938	46.8938	outside	46.8938
41	24002.4	43400.1	2689.1	946.673	946.673	outside	946.673		41	24014.6	43313.4	2567.76	953.663	953.663	outside	953.663
42	27315.6	43545.8	3101.58	40.6572	40.6572	inside	-40.6572		42	27273.6	43391.3	2848.24	33.5611	33.5611	outside	33.5611
43	27262.6	43947.2	1142.92	74.3409	74.3409	inside	-74.3409		43	27430.8	43976.9	1175.19	67.9746	67.9746	outside	67.9746
44	39968.3	43992.5	687.208	74.8155	74.8155	outside	74.8155		44	40119.6	44083.6	825.159	127.017	127.017	outside	127.017
45	11578.2	44224.3	3603.05	77.8543	77.8543	inside	-77.8543		45	11542.2	44029.5	3578.41	56.0281	56.0281	outside	56.0281
46	21387.4	45107.1	2699.87	86.1211	86.1211	inside	-86.1211		46	21496.5	45149.8	2837.82	14.4209	14.4209	outside edge	14.4209
47	41992.1	45082.1	1479.27	612.444	612.444	outside	612.444		47	41975.7	45124.6	1470.11	581.019	581.019	outside	581.019
48	16595.6	45151.2	4045.25	30.8642	30.8642	inside	-30.8642		48	16459.3	45133.7	3837.55	14.6012	14.6012	outside edge	14.6012
49	26274.8	45191.8	2876.65	170.116	170.116	outside	170.116		49	26224.1	45152.6	2667.29	210.178	210.178	outside	210.178
50	42743.3	45210.3	776.965	435.878	435.878	outside	435.878		50	42683.4	45260.3	728.562	364.083	364.083	outside	364.083
51	34304.7	45339	2662.78	71.1443	71.1443	inside	-71.1443		51	34341.8	45199.2	2492.22	19.3816	19.3816	outside edge	19.3816
52	42408.4	45638.9	911.592	47.5164	47.5164	inside	-47.5164		52	42459.8	45627.6	834.135	33.7949	33.7949	inside	-33.7949
53	18504.1	46148.6	2571.82	649.457	649.457	outside	649.457		53	18489	46083.2	2637.04	684.386	684.386	outside	684.386
54	32423.1	46136.7	3391.44	337.253	337.253	outside	337.253		54	32427.9	46090.6	3271.47	389.859	389.859	outside	389.859
55	36777.8	46342.3	3054.66	21.5574	21.5574	outside edge	21.5574		55	36747.1	46405.1	2896.1	30.9108	30.9108	outside edge	30.9108
56	14211	46484.7	2943.18	54.7862	54.7862	inside	-54.7862		56	14206.6	46632.8	3103.34	33.4724	33.4724	outside edge	33.4724
57	34863.8	46668.3	2051.29	52.435	52.435	outside edge	52.435		57	34888	46800	2092.1	22.6221	22.6221	outside edge	22.6221
58	31001.2	46714.8	2537.79	112.858	112.858	inside	-112.858		58	31082.4	46777.7	2444.1	29.7324	29.7324	inside	-29.7324
59	14704.5	46742.2	2850.18	25.6883	25.6883	outside edge	25.6883		59	14745.8	46826.3	2723.94	41.2499	41.2499	outside edge	41.2499
60	15470.9	46743.1	1343.13	94.7345	94.7345	inside	-94.7345		60	15326	46701	1564.33	25.8914	25.8914	outside edge	25.8914
61	18175.1	47057.9	2988.46	37.3511	37.3511	inside	-37.3511		61	18123.5	47074.5	2832.28	9.67592	9.67592	outside edge	9.67592
62	24907.2	47042.4	1831.69	887.479	887.479	outside	887.479		62	24890.9	47136.4	1803.52	807.419	807.419	outside	807.419
63	7605.01	47295	2837.74	85.7814	85.7814	inside	-85.7814		63	7457.7	47431.1	2636.85	32.7226	32.7226	outside edge	32.7226
64	27257.6	47474.4	1751.02	437.377	437.377	outside	437.377		64	27158	47431.5	1763.31	482.591	482.591	outside	482.591
65	26582	47731.8	3581.86	30.9809	30.9809	inside	-30.9809		65	26607.9	47860.9	3452.38	60.7432	60.7432	outside	60.7432
66	25156.3	47779.7	2867.83	46.5138	46.5138	inside	-46.5138		66	25098.4	47787.9	2770.92	39.6238	39.6238	inside	-39.6238
67	17724.9	48045.6	2730.15	6.99132	6.99132	outside edge	6.99132		67	17657.4	48030.9	2533.96	31.0287	31.0287	outside edge	31.0287
68	36710.1	48490.1	1662.24	13.8811	13.8811	inside edge	-13.8811		68	36570.9	48515.6	1728.7	99.194	99.194	outside	99.194
69	25430	48910.2	2308.66	156.636	156.636	outside	156.636		69	25532.7	48927.2	2059.88	45.8731	45.8731	outside edge	45.8731
70	26119	48949.4	1399.72	336.99	336.99	outside	336.99		70	26159.4	48907.1	1326.18	356.364	356.364	outside	356.364
71	22349.4	49051.9	2270.04	5.1803	5.1803	outside edge	5.1803		71	22341	49149.1	2286.57	67.2627	67.2627	outside	67.2627
72	19807.4	49235.3	2018.26	602.404	602.404	outside	602.404		72	19775.2	49334.6	2059.23	573.585	573.585	outside	573.585
73	20595.4	49288.3	1473.74	19.2775	19.2775	inside	-19.2775		73	20652.4	49375.2	1551.74	46.3016	46.3016	outside edge	46.3016
74	14785.4	49388.5	1249.78	51.4819	51.4819	inside	-51.4819		74	14776.7	49386.7	1131.91	37.3257	37.3257	inside	-37.3257
75	18830.1	49770.6	2719.15	180.026	180.026	outside	180.026		75	18834.5	49797.3	2599.01	147.603	147.603	outside	147.603
76	24668.6	50332.7	2233.38	37.7037	37.7037	inside	-37.7037		76	24734.9	50293.9	2329.73	9.72946	9.72946	outside edge	9.72946
77	45388.4	50327.7	735.903	13.9519	13.9519	inside	-13.9519		77	45508.9	50373.3	695.419	75.7807	75.7807	outside	75.7807
78	28807.3	50396.6	2800.01	29.4043	29.4043	inside	-29.4043		78	28823.7	50539.8	2670.97	57.0488	57.0488	outside	57.0488
79	18290.7	50572.9	3945.13	78.0457	78.0457	outside	78.0457		79	18368.4	50577.7	3921.42	5.81065	5.81065	outside edge	5.81065
80	25840.8	50606.6	1662.98	738.995	738.995	outside	738.995		80	25746.2	50551.4	1580.94	688.562	688.562	outside	688.562
81	18232.9	50850.1	1039.68	16.1707	16.1707	inside edge	-16.1707		81	39210.3	50639.3	1564.05	648.756	648.756	outside	648.756
82	20953.3	51060	3404.84	52.9179	52.9179	inside	-52.9179		82	18228	50966.2	970.392	100.922	100.922	outside	100.922
83	25200.3	51051.7	1208.1	19.3977	19.3977	inside	-19.3977		83	21057.8	51024.9	3327.47	27.7357	27.7357	outside edge	27.7357
84	31609.9	51381.9	3537.99	42.0679	42.0679	inside	-42.0679		84	25220.2	51000.7	1265.91	11.6609	11.6609	inside edge	-11.6609
85	41053	51663.3	1721.98	33.4107	33.4107	inside	-33.4107		85	31566.4	51423.3	3463.7	13.1455	13.1455	inside edge	-13.1455
86	17273.8	52262.7	2990.9	35.0377	35.0377	inside	-35.0377		86	40899.9	51607.1	1802.93	90.235	90.235	outside	90.235
87	29053.7	52311.5	3402.85	223.831	223.831	outside	223.831		87	17344.7	52195	2940.13	19.29	19.29	outside edge	19.29
88	35162.6	52818.2	1267.84	28.4917	28.4917	inside	-28.4917		88	29103.3	52335.6	3356.88	220.131	220.131	outside	220.131
89	27554.2	52932.2	3990.53	79.4317	79.4317	outside	79.4317		89	35218.5	52905.3	1526.19	7.01926	7.01926	outside edge	7.01926
90	39184.9	52993.1	1804.47	50.1177	50.1177	inside	-50.1177		90	27505.6	52907.2	3863.63	127.006	127.006	outside	127.006
91	18695.4	53351.1	2018.43	903.109	903.109	outside	903.109		91	39124.5	52973.6	1812.9	28.5763	28.5763	inside	-28.5763
92	43829.1	53331.1	2110.29	45.843	45.843	inside	-45.843		92	18627.2	53382.3	2086.25	914.861	914.861	outside	914.861
93	19734.7	53730.6	2398.2	27.812	27.812	outside edge	27.812		93	43781.3	53241.2	2144.62	26.898	26.898	outside edge	26.898
94	17038.6	54021.2	3566.2	427.031	427.031	outside	427.031		94	19703.4	53783.2	2352.18	72.9704	72.9704	outside	72.9704
95	15859	54528.8	1485	11.5666	11.5666	outside edge	11.5666		95	17080.2	54000.7	3441.69	481.962	481.962	outside	481.962
96	32283	54674.3	1610.39	351.068	351.068	outside	351.068		96	15874.2	54665.7	1471.33	102.85	102.85	outside	102.85
97	29312	54999.2	3671.46	36.8671	36.8671	inside	-36.8671		97	32283.4	54674.2	1642.16	364.417	364.417	outside	364.417
98	22350.3	55230.2	3784.93	572.379	572.379	outside	572.379		98	29246.7	54890.1	3602.1	55.6012	55.6012	outside	55.6012
99	29246.8	55196.8	2182.2	790.279	790.279	outside	790.279		99	22323.4	55227.5	3632.78	591.45	591.45	outside	591.45
100	13916	55266.8	3941.62	30.8307	30.8307	inside	-30.8307		100	29259.5	55130.2	2153.54	860.8	860.8	outside	860.8
101	30800.9	55392.5	3299.87	26.038	26.038	inside edge	-26.038		101	13857.4	55236.6	3824.58	11.4022	11.4022	inside	-11.4022
102	18555.9	55467.1	3181.67	880.389	880.389	outside	880.389		102	30792.4	55364	3181.77	21.6986	21.6986	outside edge	21.6986
103	34090.5	56029	1619.13	9.20892	9.20892	outside edge	9.20892		103	18525.2	55419	3096.7	819.573	819.573	outside	819.573
104	38167.5	56271.4	1476.08	47.4374	47.4374	inside	-47.4374		104	34039.3	56111.9	1671.74	81.0981	81.0981	outside	81.0981
105	26262.5	56358.1	1595.08	91.3359	91.3359	outside	91.3359		105	38015.7	56105.9	1383.95	90.852	90.852	inside	-90.852
106	24089.2	57276.5	4288.41	952.923	952.923	outside	952.923		106	26323.2	56345.4	1609.43	105.361	105.361	outside	105.361
107	28237.1	57390.9	2670.28	498.577	498.577	outside	498.577		107	24125.2	57244.4	4141.79	853.381	853.381	outside	853.381
108	31001.3	57803.4	3530.11	31.4212	31.4212	inside	-31.4212		108	28274.9	57336.3	2409.68	349.87	349.87	outside	349.87
109	50203.6	58112.1	1910.94	738.207	738.207	outside	738.207		109	31153.4	57796	3480.52	93.1981	93.1981	outside	93.1981
110	38622.3	58186.8	1290.07	612.389	612.389	outside	612.389		110	50165.8	58122.3	2078.21	712.761	712.761	outside	712.761
111	27106.8	58386.7	1701.98	376.075	376.075	outside	376.075		111	38598.2	58183.1	1204.21	637.906	637.906	outside	637.906
112	34647.7	58492.5	3097.56	264.967	264.967	outside	264.967		112	27019	58399	1714.88	365.381	365.381	outside	365.381
113	21274.2	59075.9	2858.09	193.342	193.342	outside	193.342		113	34621.8	58483.4	2948.01	358.883	358.883	outside	358.883
114	36463.4	59162.3	1862.83	356.505	356.505	outside	356.505		114	21334	59113.5	2664.23	180.645	180.645	outside	180.645
115	21403.8	59413	3435.31	12.5554	12.5554	inside edge	-12.5554		115	36544.9	59153	1960.59	462.865	462.865	outside	462.865
116	40288.4	59438.9	697.502	72.0095	72.0095	inside	-72.0095		116	21399.9	59532.6	3180.76	27.9293	27.9293	outside edge	27.9293
117	35577.4	59484	4021.21	13.6208	13.6208	inside	-13.6208		117	40075.8	59341.6	689.342	53.4422	53.4422	outside edge	53.4422
118	37404	59483.3	1500.5	28.1743	28.1743	inside	-28.1743		118	35630.6	59407.4	3931.92	42.9233	42.9233	inside	-42.9233
119	44434.8	59953.7	2186.58	30.3906	30.3906	inside	-30.3906		119	37447.8	59411.7	1455.09	22.5256	22.5256	outside edge	22.5256
120	37371.4	60031.3	738.976	15.5499	15.5499	outside edge	15.5499		120	44434.3	60057.8	2171.81	3.69579	3.69579	inside edge	-3.69579
121	30479.4	60248.7	3513.32	57.8903	57.8903	inside	-57.8903		121	37284.2	60084.5	558.943	85.5931	85.5931	outside	85.5931
122	29519.9	60318	2623.77	609.718	609.718	outside	609.718		122	30409.3	60386.6	3302.28	35.9098	35.9098	outside	35.9098
123	35743.2	60739.3	1612.59	434.67	434.67	outside	434.67		123	29472.9	60280.5	2500.8	571.835	571.835	outside	571.835
124	58282.5	60723.4	1151.63	1130.78	1130.78	outside	1130.78		124	35685.8	60813.3	1629.81	517.412	517.412	outside	517.412
125	22672.5	61239.4	3890.99	596.414	596.414	outside	596.414		125	58283.1	60672.2	1040.11	1227.07	1227.07	outside	1227.07
126	33539.7	62010.4	1624.99	4.18497	4.18497	inside edge	-4.18497		126	22637.7	61213.8	3731.68	610.293	610.293	outside	610.293
127	36607	61997.5	1683.75	11.4294	11.4294	outside edge	11.4294		127	33599.5	61927.3	1736.51	33.6927	33.6927	outside edge	33.6927
128	47504.3	62273.6	733.818	997.26	997.26	outside	997.26		128	36550.5	62018.2	1820.6	69.3165	69.3165	outside	69.3165
129	24768.8	62394.3	2508.4	20.1929	20.1929	outside edge	20.1929		129	47499.3	62216.7	788.412	970.804	970.804	outside	970.804
130	39096.4	62420.9	1155.15	148.513	148.513	outside	148.513		130	24882.1	62487.7	2431.53	153.282	153.282	outside	153.282
131	25646.3	62664.6	2574.23	3.05252	3.05252	outside edge	3.05252		131	39144.7	62359.3	1208.7	183.945	183.945	outside	183.945
132	37537.3	62719.9	2825.15	17.1514	17.1514	outside edge	17.1514		132	25652.2	62687.2	2431.55	10.0408	10.0408	inside edge	-10.0408
133	51075.4	63342	1876.74	32.7267	32.7267	outside edge	32.7267		133	37540.1	62655.2	2721.7	44.1517	44.1517	outside	44.1517
134	37880.5	63539.6	2763.04	14.2437	14.2437	inside edge	-14.2437		134	51175.3	63320.6	2042.87	112.43	112.43	outside	112.43
135	56479.5	63685.7	1050.05	38.6793	38.6793	inside	-38.6793		135	37901.9	63636.3	2626.46	20.959	20.959	outside edge	20.959
136	47288.7	63862.4	1819.74	22.3965	22.3965	outside edge	22.3965		136	56410.5	63657.3	1162.92	13.4653	13.4653	inside edge	-13.4653
137	47126.9	64141.3	1204.57	615.817	615.817	outside	615.817		137	47184.3	63895.1	1873.21	125.349	125.349	outside	125.349
138	33177.8	64695.2	1091.36	317.533	317.533	outside	317.533		138	47191	64159.9	1294.39	591.757	591.757	outside	591.757
139	42101.1	64665.8	870.209	42.6017	42.6017	inside	-42.6017		139	33172.8	64655.6	1081.71	284.888	284.888	outside	284.888
140	40569.9	64812.3	1054.85	1271.24	1271.24	outside	1271.24		140	42013.7	64587.8	945.357	21.1327	21.1327	inside edge	-21.1327
141	60311.8	65035.2	1245.46	20.8823	20.8823	inside edge	-20.8823		141	40656.3	64875.1	1063.62	1277.83	1277.83	outside	1277.83
142	28493.5	65283.9	1770.03	31.6387	31.6387	inside	-31.6387		142	60409.4	65037.5	1152.56	33.288	33.288	outside edge	33.288
143	39046.8	65275.1	974.849	17.9175	17.9175	inside	-17.9175		143	28502.5	65299.5	1844.99	29.8385	29.8385	inside	-29.8385
144	44946.6	65284.8	1701.09	24.1873	24.1873	outside edge	24.1873		144	39010.4	65099.3	1108.25	17.315	17.315	outside edge	17.315
145	48294	66203.5	806.94	208.873	208.873	outside	208.873		145	44959.6	65274.2	1836.06	17.0628	17.0628	outside edge	17.0628
146	37396.7	66487.5	3510.72	502.428	502.428	outside	502.428		146	48307.6	66231	971.747	162.505	162.505	outside	162.505
147	47911.1	66565.5	2340.98	42.7239	42.7239	inside	-42.7239		147	37496.6	66555.9	3318.19	549.962	549.962	outside	549.962
148	45655.7	66921.2	978.935	359.459	359.459	outside	359.459		148	47800.9	66566	2255.05	27.6118	27.6118	outside edge	27.6118
149	40708.2	67095.9	1397.84	503.831	503.831	outside	503.831		149	45683.5	66858.8	1015.94	304.253	304.253	outside	304.253
150	48234.5	67280.2	3465.29	11.4093	11.4093	inside edge	-11.4093		150	40611.8	67107.4	1474.17	530.633	530.633	outside	530.633
151	48757.8	67713	2144.18	31.2926	31.2926	outside edge	31.2926		151	48307.5	67252.3	3257.78	38.8348	38.8348	outside edge	38.8348
152	51224.2	67916.5	1418.87	9.49021	9.49021	outside edge	9.49021		152	48761.3	67765.7	2086.22	82.9443	82.9443	outside	82.9443
153	51652.5	68338.4	2970.43	508.071	508.071	outside	508.071		153	51307.1	67913.3	1467.32	60.3224	60.3224	outside	60.3224
154	57757.1	68721.9	1040.06	771.607	771.607	outside	771.607		154	51571.1	68341.9	2792.37	485.705	485.705	outside	485.705
155	37825	70250.1	2796.32	22.9488	22.9488	outside edge	22.9488		155	57678.9	68706.7	1248.04	667.198	667.198	outside	667.198
156	58296.1	70379.6	3173.18	278.085	278.085	outside	278.085		156	37858.9	70251.8	2593.82	25.3161	25.3161	inside	-25.3161
157	58995.1	70516.6	3214.92	19.1687	19.1687	inside	-19.1687		157	58339.3	70455.8	2974.21	148.317	148.317	outside	148.317
158	55102.2	70646.7	2331.38	70.3257	70.3257	inside	-70.3257		158	58920.4	70455.7	3144.28	20.2695	20.2695	inside edge	-20.2695
159	59428.3	70939.7	2784.5	122.895	122.895	outside	122.895		159	55011.5	70555.7	2482.56	86.4893	86.4893	inside	-86.4893
160	50087.7	71056.2	1122.1	150.381	150.381	outside	150.381		160	59512.9	70914.4	2745.75	99.9296	99.9296	outside	99.9296
161	56124.2	71254.6	2736	27.4567	27.4567	inside	-27.4567		161	50119.2	71087.2	1091.44	164.282	164.282	outside	164.282
162	42515	72444.8	3724.48	38.7878	38.7878	inside	-38.7878		162	56167.1	71288.3	2580.18	23.7002	23.7002	outside edge	23.7002
163	55648.2	72682.9	984.015	35.0716	35.0716	outside edge	35.0716		163	42620	72456.1	3753.24	21.7747	21.7747	outside edge	21.7747
164	61490.4	72650.4	3328.44	4.80171	4.80171	outside edge	4.80171		164	55608.8	72667.1	987.019	75.7589	75.7589	outside	75.7589
165	54432.3	73321.6	3799.31	119.089	119.089	inside	-119.089		165	61551	72637.9	3190.26	59.8585	59.8585	outside	59.8585
166	54118.4	73628.1	2950.55	414.503	414.503	outside	414.503		166	54302	73353.2	3714.7	13.0004	13.0004	inside edge	-13.0004
167	58236	73779.3	4322.71	9.00914	9.00914	outside edge	9.00914		167	54190	73598.1	2871.16	365.792	365.792	outside	365.792
168	62145.8	74338	2842.58	42.6112	42.6112	inside	-42.6112		168	58261.5	73708.5	4349.99	43.9167	43.9167	outside	43.9167
169	55284.2	74362.6	1807.39	913.277	913.277	outside	913.277		169	62217.6	74386.5	2657.96	53.4974	53.4974	outside edge	53.4974
170	61605	74388.5	2650.07	119.057	119.057	outside	119.057		170	55273.2	74427.1	1935.23	796.13	796.13	outside	796.13
171	48987.5	74721.1	3819.33	8.49578	8.49578	outside edge	8.49578		171	61559.6	74524.3	2523.61	132.554	132.554	outside	132.554
172	19231.2	2209.62	3998.04	1251.17	1251.17	outside	1251.17		172	48950.7	74676.4	3709.21	19.3616	19.3616	inside	-19.3616
173	19618.1	3848.92	2370.81	257.058	257.058	outside	257.058		173	19311.5	2243.87	3881.36	1131.56	1131.56	outside	1131.56
174	19723.5	3857.1	3966	708.901	708.901	outside	708.901		174	19534.6	3946.54	2375.4	287.158	287.158	outside	287.158
175	16334	4127.04	4124.92	936.831	936.831	outside	936.831		175	19682.9	3927.34	3775.99	640.265	640.265	outside	640.265
176	19066	4232.7	1656.88	135.644	135.644	outside	135.644		176	16314.6	4109.31	3890.15	885.455	885.455	outside	885.455
177	22588.1	4297.18	1036.52	11.786	11.786	inside edge	-11.786		177	19042	4114.71	1630.61	90.2606	90.2606	outside	90.2606
178	19498	4532.2	3498.98	580.53	580.53	outside	580.53		178	22415	4345.26	972.434	131.515	131.515	outside	131.515
179	21597.8	4905.68	1823.34	3.56288	3.56288	inside edge	-3.56288		179	19534.8	4570.01	3350.75	537.648	537.648	outside	537.648
180	22209.3	4895.8	1202.16	417.371	417.371	outside	417.371		180	21701.8	4807.34	1733.52	116.269	116.269	outside	116.269
181	22337.5	4993.95	3639.76	619.833	619.833	outside	619.833		181	22215.3	4946.98	1225.02	369.179	369.179	outside	369.179
182	19026.9	6934.93	821.633	6.90342	6.90342	outside edge	6.90342		182	22254.2	4935.16	3715.37	704.93	704.93	outside	704.93
183	22494.2	7000.86	3647.39	977.148	977.148	outside	977.148		183	18911.6	6991.46	957.562	94.6046	94.6046	outside	94.6046
184	18622.5	7183	3016.78	625.569	625.569	outside	625.569		184	22517.4	7054.91	3639.58	983.646	983.646	outside	983.646
185	23828.5	7650.38	1067.55	12.1769	12.1769	outside edge	12.1769		185	18585.8	7168.24	2988.67	639.549	639.549	outside	639.549
186	28718.2	8272	2119.92	1473.13	1473.13	outside	1473.13		186	23891.5	7652.39	1032.85	12.3169	12.3169	outside edge	12.3169
187	34769.1	8659.13	1100.32	59.2059	59.2059	outside edge	59.2059		187	28662	8289.61	2180.09	1454.2	1454.2	outside	1454.2
188	15558	9017.41	2278.45	54.6531	54.6531	inside	-54.6531		188	34880.7	8649.37	845.504	233.288	233.288	outside	233.288
189	16502.3	9671.08	3661.77	236.839	236.839	outside	236.839		189	15647.3	8804.73	2357.45	87.8349	87.8349	outside	87.8349
190	16077.6	9796.83	1806.21	227.756	227.756	outside	227.756		190	16455.5	9626.98	3589.68	166.98	166.98	outside	166.98
191	21503.1	9979.66	1637.18	468.811	468.811	outside	468.811		191	16069.4	9739.19	1628.53	163.451	163.451	outside	163.451
192	19711.8	10023.8	2939.96	21.4047	21.4047	inside	-21.4047		192	21519.6	9918.63	1677.27	407.995	407.995	outside	407.995
193	21827.2	10315.9	854.603	427.962	427.962	outside	427.962		193	19688.6	9952.13	2782.69	39.2442	39.2442	outside edge	39.2442
194	20953.2	10521.1	1181.55	500.01	500.01	outside	500.01		194	21868.4	10237.4	764.324	502.757	502.757	outside	502.757
195	15549.4	11201.7	1826.56	492.848	492.848	outside	492.848		195	20929.1	10587.8	1120.11	516.256	516.256	outside	516.256
196	14384.7	11488.3	1678.89	20.809	20.809	outside edge	20.809		196	15590.8	11102.2	1759.36	587.296	587.296	outside	587.296
197	16820.4	11525.2	1114.82	18.1249	18.1249	inside	-18.1249		197	14370.5	11530.2	1594.78	30.6752	30.6752	outside edge	30.6752
198	20581.7	11779.4	2237.3	414.886	414.886	outside	414.886		198	16719.3	11655.6	1181.39	68.8303	68.8303	outside	68.8303
199	17756.9	11890.4	3763.64	19.129	19.129	inside	-19.129		199	20513.4	11815.3	2192.6	403.991	403.991	outside	403.991
200	27745.5	12032.5	1231.88	43.1858	43.1858	inside	-43.1858		200	17768.7	11993.3	3656.35	21.5774	21.5774	outside edge	21.5774
201	23540	12124.7	1003.8	21.908	21.908	outside edge	21.908		201	27692.8	12135	1131.06	25.0593	25.0593	outside edge	25.0593
202	35032.6	12158.3	1692.21	387.08	387.08	outside	387.08		202	23573.8	12006.9	923.491	78.839	78.839	outside	78.839
203	14096.3	12229	3262.87	41.9733	41.9733	outside edge	41.9733		203	34941.8	12202.2	1643.9	387.196	387.196	outside	387.196
204	16568.4	12284	1241.67	17.5868	17.5868	inside edge	-17.5868		204	14064.4	12203.3	3090.51	95.2439	95.2439	outside	95.2439
205	20953.1	12270.1	2006.03	96.5902	96.5902	inside	-96.5902		205	16713.1	12255	1169.96	102.997	102.997	outside	102.997
206	25445	12447.2	858.698	343.952	343.952	outside	343.952		206	20742.7	12253.9	1842.42	54.2384	54.2384	outside edge	54.2384
207	35254.9	12668.2	770.977	435.303	435.303	outside	435.303		207	25436.9	12363.8	798.559	350.129	350.129	outside	350.129
208	35913.4	12710.8	718.04	10.0493	10.0493	outside edge	10.0493		208	35392.4	12801.7	719.989	484.983	484.983	outside	484.983
209	24423.3	13483	993.266	417.88	417.88	outside	417.88		209	35939.9	12871.2	805.898	20.0829	20.0829	outside edge	20.0829
210	15616.6	13569.5	1811.5	111.638	111.638	inside	-111.638		210	24418.3	13467.5	893.955	462.339	462.339	outside	462.339
211	18126	13567.9	1604.98	383.964	383.964	outside	383.964		211	15710.9	13673.2	1882.02	22.8092	22.8092	inside	-22.8092
212	12433.6	13712.2	1353.36	22.5658	22.5658	outside edge	22.5658		212	18074.6	13549.7	1514.67	359.333	359.333	outside	359.333
213	31523	13826.6	1716.75	105.307	105.307	outside	105.307		213	12476.9	13720.2	1186.46	49.7652	49.7652	outside	49.7652
214	35017.4	13807.4	663.324	12.6634	12.6634	outside edge	12.6634		214	31552	13831.2	1669.43	85.7971	85.7971	outside	85.7971
215	38584.2	13883	837.216	339.711	339.711	outside	339.711		215	35059.3	13896.6	649.584	92.4276	92.4276	outside	92.4276
216	24779.2	14259.6	650.902	62.9764	62.9764	inside	-62.9764		216	38435.9	13962.9	827.943	448.763	448.763	outside	448.763
217	26524.8	14369.4	1113.66	363.577	363.577	outside	363.577		217	24705.3	14284.7	635.422	12.1235	12.1235	inside edge	-12.1235
218	27233	14352	1407.32	103.28	103.28	inside	-103.28		218	26521.5	14341.9	1152	378.86	378.86	outside	378.86
219	30116.3	14376.2	763.214	13.467	13.467	inside edge	-13.467		219	27244.7	14452.6	1249.47	53.1983	53.1983	inside	-53.1983
220	18708.3	14515.2	1521.54	3.9439	3.9439	outside edge	3.9439		220	30049.1	14304.6	853.166	22.7599	22.7599	outside edge	22.7599
221	37872.9	14622.6	778.346	55.9297	55.9297	inside	-55.9297		221	18649.9	14444.9	1437.84	58.6407	58.6407	outside edge	58.6407
222	14005.9	14695.4	945.271	429.087	429.087	outside	429.087		222	37737.1	14687.8	723.049	52.6755	52.6755	outside	52.6755
223	37061.2	14684.9	1279.93	31.0191	31.0191	outside edge	31.0191		223	14085.7	14765.4	930.787	493.516	493.516	outside	493.516
224	12794.3	14745.1	1731.41	12.607	12.607	outside edge	12.607		224	37124.3	14676.4	1155.68	101.691	101.691	outside	101.691
225	28333.9	14740.3	1944.82	20.8642	20.8642	inside edge	-20.8642		225	12860	14532.7	1607.19	195.085	195.085	outside	195.085
226	29413.6	14759.9	761.541	48.2066	48.2066	inside	-48.2066		226	28352.5	14697.4	1879.78	13.0047	13.0047	outside edge	13.0047
227	39134.8	14731.9	1447.9	432.667	432.667	outside	432.667		227	29285.4	14887.3	616.389	51.2757	51.2757	outside	51.2757
228	30345.6	14895.2	1385.53	29.9549	29.9549	inside	-29.9549		228	39059.4	14758.5	1306.75	401.98	401.98	outside	401.98
229	23863.4	15023.9	1482.74	413.15	413.15	outside	413.15		229	30387.1	14800.7	1242.93	43.3367	43.3367	outside edge	43.3367
230	18016.5	15088.9	3117.26	379.467	379.467	outside	379.467		230	24018.3	14986.6	1406.62	395.879	395.879	outside	395.879
231	22561.1	15217.6	955.915	19.6164	19.6164	outside edge	19.6164		231	18005.9	15158.2	2866.93	409.226	409.226	outside	409.226
232	19440	15343.2	1108.48	295.463	295.463	outside	295.463		232	22758	15295.8	861.115	137.171	137.171	outside	137.171
233	33672.1	15353.4	1961.03	747.962	747.962	outside	747.962		233	19462.7	15390.6	988.284	251.921	251.921	outside	251.921
234	16776.7	15590.2	805.24	332.458	332.458	outside	332.458		234	33688	15313.1	1925.97	754.879	754.879	outside	754.879
235	35648.4	15590.1	560.808	25.9438	25.9438	outside edge	25.9438		235	16657	15636	778.801	223.146	223.146	outside	223.146
236	16372.9	15822.6	1010.59	15.7823	15.7823	inside edge	-15.7823		236	35648.8	15682.3	649.61	25.716	25.716	outside edge	25.716
237	22684.5	15856.7	2037.76	289.194	289.194	outside	289.194		237	16333.5	16037.9	932.897	109.721	109.721	outside	109.721
238	25963.5	16010.4	1701.25	63.6153	63.6153	inside	-63.6153		238	22794.7	15863.7	1973.83	297.44	297.44	outside	297.44
239	17155.4	16099.2	1440.02	41.0619	41.0619	outside edge	41.0619		239	25932.6	15955.7	1767.54	16.7498	16.7498	inside	-16.7498
240	21404.4	16121.4	471.917	319.77	319.77	outside	319.77		240	17242.5	15999.1	1435.16	168.357	168.357	outside	168.357
241	22541.8	16199	431.786	207.363	207.363	outside	207.363		241	21257.6	16214.8	583.89	334.384	334.384	outside	334.384
242	39497.3	16345.9	1366.14	107.351	107.351	inside	-107.351		242	22361.5	16095.6	603.509	257.187	257.187	outside	257.187
243	38228.8	16580.7	2809.52	434.447	434.447	outside	434.447		243	39634.5	16411.4	1369.97	50.1924	50.1924	inside	-50.1924
244	32997.1	16612.8	1862.39	97.6896	97.6896	inside	-97.6896		244	38159.3	16569.4	2773.31	364.941	364.941	outside	364.941
245	38906.5	16627	982.777	31.8721	31.8721	inside	-31.8721		245	32923.5	16411.9	2029.75	8.39264	8.39264	outside edge	8.39264
246	39254.1	16719.6	1562.1	66.8708	66.8708	outside edge	66.8708		246	38826.4	16424.6	936.64	134.185	134.185	outside	134.185
247	26591.2	16885.2	963.598	164.915	164.915	outside	164.915		247	39258.9	16699.5	1452.08	23.6249	23.6249	outside edge	23.6249
248	8170.72	16974.1	3117.62	159.837	159.837	outside	159.837		248	26628.3	17015	825.873	109.295	109.295	outside	109.295
249	33133.5	17154.2	905.8	20.516	20.516	outside edge	20.516		249	8223.81	16951.3	2910.69	233.042	233.042	outside	233.042
250	23197.4	17311.2	2074.16	6.68976	6.68976	inside edge	-6.68976		250	33185.3	17203	793.895	44.3137	44.3137	outside edge	44.3137
251	26029.7	17366.1	806.721	32.7871	32.7871	inside	-32.7871		251	23146.7	17428	1984.91	82.9329	82.9329	outside	82.9329
252	29129.1	17472.3	2679.91	33.4249	33.4249	outside edge	33.4249		252	26216.8	17375	792.069	57.8599	57.8599	outside edge	57.8599
253	31403.1	17448	1408.36	56.5168	56.5168	outside edge	56.5168		253	29096.7	17459.4	2658.09	69.2204	69.2204	outside	69.2204
254	11991.3	17642.5	1750.98	27.5756	27.5756	outside edge	27.5756		254	31286.8	17394.2	1450.78	172.059	172.059	outside	172.059
255	23126.2	17668.5	718.477	7.92696	7.92696	inside edge	-7.92696		255	11843.1	17531.1	1749.63	78.146	78.146	outside	78.146
256	25016.8	17669.2	852.477	126.998	126.998	outside	126.998		256	23225.3	17632.3	735.895	16.4464	16.4464	outside edge	16.4464
257	16031.2	17886.8	3192.77	23.8076	23.8076	inside	-23.8076		257	25088.9	17740.9	836.675	176.781	176.781	outside	176.781
258	43096.2	18061.4	783.496	413.535	413.535	outside	413.535		258	15902.5	18031.6	3067.83	104.638	104.638	outside	104.638
259	24478.3	18106.4	1349.93	72.3599	72.3599	outside	72.3599		259	43194.6	18113.2	692.314	509.287	509.287	outside	509.287
260	24801.1	18346	795.293	431.263	431.263	outside	431.263		260	24456.6	18273.5	1481.64	8.93788	8.93788	inside edge	-8.93788
261	21482.1	18452.3	1508.39	305.679	305.679	outside	305.679		261	24869.6	18385.2	1062.99	389.498	389.498	outside	389.498
262	18798.1	18546	4075.23	54.3873	54.3873	outside	54.3873		262	21377	18414.1	1396.24	276.585	276.585	outside	276.585
263	29922.2	18583.6	2359.43	42.5391	42.5391	outside edge	42.5391		263	18919.2	18503.4	3839.29	99.9549	99.9549	outside	99.9549
264	26133.1	18653.2	1955.96	131.824	131.824	inside	-131.824		264	29869.2	18565.4	2332.8	16.2323	16.2323	outside edge	16.2323
265	25603	18858.3	2682.4	26.5565	26.5565	inside	-26.5565		265	26283.9	18555.3	1938.06	13.874	13.874	inside edge	-13.874
266	32854	18785.8	1292.9	19.7753	19.7753	inside edge	-19.7753		266	25518.3	18767.8	2654.39	76.5731	76.5731	outside	76.5731
267	17937.7	19119.6	1497.93	170.602	170.602	outside	170.602		267	32938.4	18751.2	1255.74	20.9116	20.9116	outside edge	20.9116
268	39573.6	19145.3	1107.27	597.27	597.27	outside	597.27		268	17917.5	19244.1	1494.96	65.4105	65.4105	outside	65.4105
269	19963.4	19223.3	3363.02	14.2326	14.2326	outside edge	14.2326		269	39489.5	19086.4	1063.19	626.023	626.023	outside	626.023
270	16228.4	19302.1	2056.92	377.936	377.936	outside	377.936		270	20091.6	19070.8	3256.87	74.7044	74.7044	outside	74.7044
271	42828.3	19302.5	1111.11	796.403	796.403	outside	796.403		271	16258.1	19264.8	2260.82	368.055	368.055	outside	368.055
272	14507.9	19357.2	3106.57	94.3817	94.3817	outside	94.3817		272	42888.1	19495.1	1020.17	691.311	691.311	outside	691.311
273	17762.4	19420.2	2732.93	130.724	130.724	inside	-130.724		273	14521.9	19366.1	2963.72	122.196	122.196	outside	122.196
274	14292.7	19504.9	1256.6	21.5377	21.5377	outside edge	21.5377		274	17801.3	19402.3	2865.91	72.4612	72.4612	inside	-72.4612
275	29251.5	19494.6	1240.99	17.579	17.579	inside edge	-17.579		275	14282.3	19428.6	1186.44	45.2167	45.2167	outside	45.2167
276	21345.1	19621	1071.71	39.6518	39.6518	outside edge	39.6518		276	29388	19594.9	1190.54	118.12	118.12	outside	118.12
277	14555.5	19761.3	3096.41	321.427	321.427	outside	321.427		277	21240.2	19564.6	986.221	92.9351	92.9351	outside	92.9351
278	26252.7	19778.1	1885.3	39.0904	39.0904	inside	-39.0904		278	14428.4	19732.7	2904.07	173.196	173.196	outside	173.196
279	30859.1	19783.9	1790.58	55.7294	55.7294	inside	-55.7294		279	26085.4	19865.2	1747.21	91.1775	91.1775	outside	91.1775
280	9975.93	19798.1	2969.55	57.4159	57.4159	inside	-57.4159		280	31009.2	19723.7	1754.16	21.8049	21.8049	outside edge	21.8049
281	16950.9	19818.5	1729.26	97.9288	97.9288	inside	-97.9288		281	9873.32	19782.1	2981.64	9.25787	9.25787	outside edge	9.25787
282	36229.8	19787	886.386	44.8798	44.8798	outside	44.8798		282	16765.8	19748	1663.76	13.1188	13.1188	inside edge	-13.1188
283	19872.5	19876.4	1021.17	63.4103	63.4103	inside	-63.4103		283	36141.3	19784.9	797.564	123.973	123.973	outside	123.973
284	25539.5	20012.6	1323.86	144.662	144.662	outside	144.662		284	19945.1	19961	935.529	13.7526	13.7526	outside edge	13.7526
285	24363.4	20215.1	3115.59	561.696	561.696	outside	561.696		285	25482.1	19951	1078.27	196.682	196.682	outside	196.682
286	27688.1	20307	1387.34	410.805	410.805	outside	410.805		286	24375.8	20258.7	3039.55	581.251	581.251	outside	581.251
287	18816.4	20425.7	1405.38	20.5154	20.5154	inside edge	-20.5154		287	27711	20299.5	1285.45	399.691	399.691	outside	399.691
288	24143.1	20627.7	1836.35	54.2306	54.2306	inside	-54.2306		288	18806.2	20555.6	1221.46	29.412	29.412	outside edge	29.412
289	6089.23	20797.8	1921.32	20.072	20.072	inside	-20.072		289	24001.2	20635.8	1904.25	21.2731	21.2731	outside edge	21.2731
290	22124.5	20821	1179.64	211.969	211.969	outside	211.969		290	6103.14	20705.3	1991.14	50.7901	50.7901	outside edge	50.7901
291	35513.9	20932.2	1179.32	120.583	120.583	inside	-120.583		291	22208.8	20814.6	1218.16	194.107	194.107	outside	194.107
292	19390.8	20933.3	2759.08	374.861	374.861	outside	374.861		292	35527	20945	1306.8	86.1186	86.1186	inside	-86.1186
293	33646.5	20954.5	1233.23	116.102	116.102	inside	-116.102		293	19470.4	20855.3	2791.54	447.36	447.36	outside	447.36
294	22414.8	21077.7	2163.52	13.0489	13.0489	inside edge	-13.0489		294	33730	21042	1204.72	32.1423	32.1423	inside	-32.1423
295	18914	21157.4	1424.61	42.3548	42.3548	inside	-42.3548		295	22497.1	21005.1	2177.92	75.4119	75.4119	outside	75.4119
296	22347.8	21290.6	856.268	46.6273	46.6273	outside edge	46.6273		296	18781.5	21044	1283.66	68.9131	68.9131	outside	68.9131
297	26919.7	21273.3	1336.63	12.4845	12.4845	inside edge	-12.4845		297	22471.2	21224.7	781.219	123.507	123.507	outside	123.507
298	27034.2	21281.5	2355.78	19.8258	19.8258	inside edge	-19.8258		298	27068.8	21386.8	1174.91	143.519	143.519	outside	143.519
299	32662.7	21392.4	1160.9	144.15	144.15	inside	-144.15		299	27173.5	21336.4	2352.75	110.496	110.496	outside	110.496
300	14306.9	21447.9	2552.63	80.8456	80.8456	inside	-80.8456		300	32625.5	21297.4	1154.84	58.4844	58.4844	inside	-58.4844
301	16728.6	21557.7	2440.23	16.2846	16.2846	outside edge	16.2846		301	14269.1	21364.2	2613.74	13.4165	13.4165	inside edge	-13.4165
302	36316.9	21552.8	1353.23	39.5788	39.5788	inside	-39.5788		302	16657.7	21566	2430.95	52.2957	52.2957	outside edge	52.2957
303	15524	21613.9	1286.79	33.4437	33.4437	inside	-33.4437		303	36359.2	21533.3	1275.03	7.06441	7.06441	inside edge	-7.06441
304	18323.8	21662	2470.16	414.769	414.769	outside	414.769		304	15471.8	21713.1	1187.4	91.1704	91.1704	inside	-91.1704
305	29868.5	21878.9	1919.02	82.327	82.327	inside	-82.327		305	18334.8	21598	2394.74	407.641	407.641	outside	407.641
306	7656.44	21901.4	3054.71	482.053	482.053	outside	482.053		306	29915.2	21899.5	1741.33	41.0413	41.0413	inside	-41.0413
307	13325.4	21956.7	3772.01	635.911	635.911	outside	635.911		307	7695.08	21820.1	2999.33	418.773	418.773	outside	418.773
308	22566.7	21946.1	2006.37	88.3423	88.3423	outside	88.3423		308	13372.9	21936.3	3620.52	587.856	587.856	outside	587.856
309	13946.4	22013.5	2767.69	396.069	396.069	outside	396.069		309	22458.1	21905.2	2042.36	181.314	181.314	outside	181.314
310	28819.9	22090.2	1245.28	26.4781	26.4781	inside	-26.4781		310	13920.4	22056.1	2690.97	445.166	445.166	outside	445.166
311	17867.3	22219.5	2161.69	292.065	292.065	outside	292.065		311	28891.1	22210.1	1213.91	19.8312	19.8312	outside edge	19.8312
312	35873.9	22208.9	1295.85	57.4649	57.4649	outside edge	57.4649		312	17870.1	22164.3	2226.91	283.664	283.664	outside	283.664
313	22913.9	22299.7	2515.23	11.3402	11.3402	inside edge	-11.3402		313	35699.2	22407.7	1179.14	9.43399	9.43399	inside	-9.43399
314	28913.4	22250.5	2161.61	305.189	305.189	outside	305.189		314	22829.1	22285.4	2473.22	6.13388	6.13388	outside edge	6.13388
315	4335.15	22319.1	3373.05	7.50714	7.50714	outside edge	7.50714		315	28887.1	22222.1	2146.83	295.174	295.174	outside	295.174
316	37454.7	22329.6	1042.3	18.512	18.512	outside edge	18.512		316	4409.42	22326.2	3322.75	81.8024	81.8024	outside	81.8024
317	7800.03	22407.1	2026.68	3.28548	3.28548	outside edge	3.28548		317	37474.5	22233.3	970.506	86.4678	86.4678	outside	86.4678
318	16424.5	22398.6	1107.06	519.79	519.79	outside	519.79		318	7882.55	22312.5	2077.01	85.5064	85.5064	outside	85.5064
319	42241.1	22407.6	792.648	51.9007	51.9007	outside edge	51.9007		319	16298	22308.9	1107.02	570.01	570.01	outside	570.01
320	31809.7	22602.7	2370.48	90.6191	90.6191	inside	-90.6191		320	42264.8	22295.1	707.315	71.7052	71.7052	outside	71.7052
321	23243.1	22722.3	1283.84	490.931	490.931	outside	490.931		321	31698.1	22375	2509.59	15.4617	15.4617	inside edge	-15.4617
322	41310.5	22724.2	1634.86	38.1712	38.1712	outside edge	38.1712		322	23121.7	22613.9	1207.22	466.17	466.17	outside	466.17
323	22667.3	22821.2	2135.57	266.864	266.864	outside	266.864		323	41277	22755.6	1613.66	79.4752	79.4752	outside	79.4752
324	43626.3	22908	1139.97	16.7812	16.7812	inside	-16.7812		324	22629.9	22746.3	2178.75	316.294	316.294	outside	316.294
325	18257.6	23072.3	2042.37	17.891	17.891	outside edge	17.891		325	43665.8	22955.3	1066.11	9.53493	9.53493	inside edge	-9.53493
326	22291.5	23068.1	1642.32	37.2651	37.2651	inside	-37.2651		326	18016.9	22990.3	2178.88	48.6203	48.6203	outside edge	48.6203
327	27245.2	23095.1	1450.22	53.1547	53.1547	inside	-53.1547		327	22156.3	23140.8	1737.36	47.018	47.018	outside edge	47.018
328	15965.8	23181.7	1597.49	72.5598	72.5598	inside	-72.5598		328	27322.8	23086.1	1288.22	17.774	17.774	inside	-17.774
329	22714.7	23305.5	1660.71	224.727	224.727	outside	224.727		329	15975.7	23207.1	1478.08	74.7266	74.7266	inside	-74.7266
330	13451.3	23328.1	2741.85	48.223	48.223	outside edge	48.223		330	22745.3	23270.5	1618.82	245.21	245.21	outside	245.21
331	9918.95	23446.6	1213.24	543.63	543.63	outside	543.63		331	13598.9	23553.4	2831.96	133.671	133.671	outside	133.671
332	21192.8	23565.3	1996.17	22.1805	22.1805	outside edge	22.1805		332	9928.15	23462.8	1055.4	563.778	563.778	outside	563.778
333	34320.9	23551.5	1359.83	52.6485	52.6485	inside	-52.6485		333	21060.9	23360.6	1822.81	58.5909	58.5909	outside	58.5909
334	10553.3	23630.1	2358.69	265.184	265.184	outside	265.184		334	34450.5	23644.3	1189.66	79.4334	79.4334	outside	79.4334
335	24406.8	23686	1766.94	37.2722	37.2722	inside	-37.2722		335	10574.4	23656.2	2254.59	254.19	254.19	outside	254.19
336	12476.7	23796.7	2139.84	15.5962	15.5962	inside edge	-15.5962		336	24258.3	23823.9	1866.95	8.73529	8.73529	outside edge	8.73529
337	12166.2	23860.1	2269.95	19.3159	19.3159	inside	-19.3159		337	12572.4	23667.4	2124.78	128.771	128.771	outside	128.771
338	16388.6	23913.5	2023.46	24.5291	24.5291	outside edge	24.5291		338	12056.6	23762.7	2204.98	107.383	107.383	outside	107.383
339	40051.5	23933.6	995.843	21.4	21.4	outside edge	21.4		339	16384.7	23799	1906.08	54.0143	54.0143	outside edge	54.0143
340	27472.1	24110.7	819.149	33.5681	33.5681	inside	-33.5681		340	40102.1	23835.6	862.929	69.6899	69.6899	outside	69.6899
341	19862.4	24179.1	1995.47	21.7465	21.7465	inside edge	-21.7465		341	27569.2	24203.1	755.144	81.4644	81.4644	outside	81.4644
342	14931.5	24299.1	3188.96	62.4576	62.4576	inside	-62.4576		342	19957.7	23917.8	1992.99	241.321	241.321	outside	241.321
343	26497.6	24495.9	1595.17	30.6004	30.6004	outside edge	30.6004		343	14917.6	24432.6	3048.75	51.0826	51.0826	outside edge	51.0826
344	26093.8	24604.5	761.62	258.203	258.203	outside	258.203		344	26451.6	24547.1	1667.24	32.9496	32.9496	outside edge	32.9496
345	4352.91	24682.3	3015.97	74.7859	74.7859	inside	-74.7859		345	26142.5	24747.6	738.769	263.067	263.067	outside	263.067
346	10783.6	24733.3	3845.92	43.8702	43.8702	inside	-43.8702		346	4368.81	24648.3	2835.58	59.4701	59.4701	inside	-59.4701
347	30959.2	24757.1	704.361	70.6739	70.6739	outside	70.6739		347	10701.3	24679.8	3741.16	34.341	34.341	inside	-34.341
348	6310.37	24815.8	1653.54	24.2615	24.2615	inside	-24.2615		348	30940.9	24725.5	670.813	105.68	105.68	outside	105.68
349	31898	24886.2	1060.26	333.091	333.091	outside	333.091		349	6423.57	24915.7	1516.18	115.525	115.525	outside	115.525
350	33248.7	24917.5	1625.95	49.7898	49.7898	inside	-49.7898		350	31830.6	24876.6	925.875	380.186	380.186	outside	380.186
351	27807.4	24968.4	2253.7	82.4875	82.4875	inside	-82.4875		351	33212.7	24876.2	1770.59	8.02065	8.02065	outside edge	8.02065
352	9076.15	24984.7	2058.33	161.971	161.971	outside	161.971		352	27547.2	25103	2260	93.0646	93.0646	outside	93.0646
353	12627.4	25111.1	1471.11	435.084	435.084	outside	435.084		353	9035.55	24829.1	1944.82	345.583	345.583	outside	345.583
354	10293.8	25145	3121.15	477.95	477.95	outside	477.95		354	12671.1	25061.6	1532.97	482.109	482.109	outside	482.109
355	22440.5	25147.1	2161.76	448.393	448.393	outside	448.393		355	10226.1	25146.8	3047.61	544.243	544.243	outside	544.243
356	10849.2	25365.4	3024.14	23.5525	23.5525	inside	-23.5525		356	22444.3	25062.1	2244.38	547.019	547.019	outside	547.019
357	6559.36	25425.1	1886.37	65.0164	65.0164	inside	-65.0164		357	10965.6	25420.6	3008.34	18.4062	18.4062	outside edge	18.4062
358	7008.25	25407.9	2317.48	109.311	109.311	inside	-109.311		358	6457.99	25435.8	1795.01	21.9839	21.9839	outside edge	21.9839
359	36877.4	25407.3	1477.03	77.2654	77.2654	inside	-77.2654		359	6989.84	25621	2187.8	85.083	85.083	outside	85.083
360	13973.8	25534.2	2957.55	23.5605	23.5605	inside	-23.5605		360	36968.4	25467.6	1489.89	15.2002	15.2002	outside edge	15.2002
361	38737.2	25646.4	926.587	3.23165	3.23165	inside edge	-3.23165		361	14014.3	25620.4	2874.64	38.885	38.885	outside edge	38.885
362	24486.5	25794.5	1152.31	102.977	102.977	inside	-102.977		362	38779.7	25643.5	890.263	16.2149	16.2149	outside edge	16.2149
363	28391.2	25830.5	2793.17	94.1538	94.1538	inside	-94.1538		363	24624.1	26009.2	1008.42	68.5172	68.5172	outside	68.5172
364	36259.6	25830.8	1168.83	40.852	40.852	inside	-40.852		364	28383.8	25747.2	2733.34	70.1939	70.1939	inside	-70.1939
365	41885.1	25962.2	1693	34.7603	34.7603	inside	-34.7603		365	36173.5	25642.8	1050.45	121.788	121.788	outside	121.788
366	23072.5	26143.1	1097.31	73.5636	73.5636	outside	73.5636		366	41947.6	26107.2	1564.2	23.1787	23.1787	outside edge	23.1787
367	21495.4	26401.7	1138.98	84.0917	84.0917	inside	-84.0917		367	22942.7	26170	1133.25	154.107	154.107	outside	154.107
368	21183.4	26524.4	2802.53	22.8084	22.8084	inside edge	-22.8084		368	21479.5	26337.1	901.2	24.8664	24.8664	outside edge	24.8664
369	25345.9	26739.7	1827.66	15.4826	15.4826	inside	-15.4826		369	21216.4	26499.2	2645.72	26.1723	26.1723	outside edge	26.1723
370	21038.3	26813.8	1996.64	71.9946	71.9946	outside	71.9946		370	25273.7	26766.9	1776.8	52.5394	52.5394	outside	52.5394
371	31973.5	26851.5	1442.81	40.2643	40.2643	inside	-40.2643		371	20922.6	26813.6	1929.19	122.097	122.097	outside	122.097
372	40545.8	26851.7	1019.45	683.511	683.511	outside	683.511		372	31963	26921.2	1348.71	39.1487	39.1487	inside	-39.1487
373	25896.1	26911.1	2233.83	55.2486	55.2486	outside	55.2486		373	40543	26900.6	942.991	747.55	747.55	outside	747.55
374	15126.7	27192.2	1932.59	265.945	265.945	outside	265.945		374	25913.4	26849.1	2148.87	107.352	107.352	outside	107.352
375	20962.9	27237.9	2968.74	81.0742	81.0742	inside	-81.0742		375	15126.8	27160.6	2025.12	314.29	314.29	outside	314.29
376	33790.2	27260.6	947.652	235.365	235.365	outside	235.365		376	20812.8	27176	2884.02	10.7286	10.7286	inside edge	-10.7286
377	26245.6	27385.6	1472.88	6.31185	6.31185	inside edge	-6.31185		377	33813.6	27149.7	872.66	283.97	283.97	outside	283.97
378	11102.3	27393.2	2009.97	112.426	112.426	inside	-112.426		378	26248.2	27492.2	1336.44	87.6472	87.6472	outside	87.6472
379	23590.5	27643	2719.56	388.896	388.896	outside	388.896		379	11017.3	27170	1952.02	23.7655	23.7655	outside edge	23.7655
380	22567.8	27688	1031.12	421.329	421.329	outside	421.329		380	23695.1	27586.2	2683.75	328.109	328.109	outside	328.109
381	19741.3	27887.1	2288.09	319.088	319.088	outside	319.088		381	22538.5	27739.1	931.637	472.063	472.063	outside	472.063
382	36962.5	28133.4	980.845	629.954	629.954	outside	629.954		382	19734.4	27918.4	2275.19	332.754	332.754	outside	332.754
383	18910.1	28210.6	1201.99	272.497	272.497	outside	272.497		383	36743.9	28155.3	892.214	811.936	811.936	outside	811.936
384	9544.8	28366.1	3738.58	14.2843	14.2843	outside edge	14.2843		384	18981.1	28356.8	1141.69	150.532	150.532	outside	150.532
385	12547.4	28338.6	2092.68	62.0818	62.0818	outside	62.0818		385	9571.3	28361.8	3679.6	17.9372	17.9372	outside edge	17.9372
386	14348	28337	2100.87	26.4385	26.4385	inside	-26.4385		386	12551.4	28434.4	2153.98	113.66	113.66	outside	113.66
387	16779.4	28356.4	3629.9	40.99	40.99	outside edge	40.99		387	14330.8	28390.5	1956.88	19.3172	19.3172	outside edge	19.3172
388	13398.7	28625.6	1283.59	33.3082	33.3082	outside edge	33.3082		388	16684.6	28168.9	3582.59	187.51	187.51	outside	187.51
389	4666.64	29102.6	1817.75	144.131	144.131	outside	144.131		389	13535.9	28574.8	1226.79	164.671	164.671	outside	164.671
390	28459.1	29388	2613.56	78.5946	78.5946	inside	-78.5946		390	4639.75	29003.5	1855.55	206.633	206.633	outside	206.633
391	24259.3	29497.8	1066.32	9.74353	9.74353	outside edge	9.74353		391	28515.2	29326.6	2700.79	26.1611	26.1611	inside	-26.1611
392	11045.8	29593.8	3495.95	456.241	456.241	outside	456.241		392	24211.1	29421.2	1055.47	76.7127	76.7127	outside	76.7127
393	23798.2	29824.7	1372.49	121.059	121.059	inside	-121.059		393	11108.6	29543	3467.86	508.141	508.141	outside	508.141
394	19496	29916.3	1502.62	54.3276	54.3276	inside	-54.3276		394	23900.1	29989.8	1318.32	10.9109	10.9109	outside edge	10.9109
395	8563.24	29966	1106.03	639.481	639.481	outside	639.481		395	19448.3	29825.3	1460.15	15.7503	15.7503	inside edge	-15.7503
396	17572	30011.2	986.872	433.766	433.766	outside	433.766		396	8565.6	29953.4	1121.63	629.914	629.914	outside	629.914
397	17227	30059	1733.13	407.43	407.43	outside	407.43		397	17496.8	30282.3	1042.56	408.258	408.258	outside	408.258
398	19865.6	30407.2	2212.25	117.189	117.189	outside	117.189		398	17336.2	30003.4	1580.87	361.356	361.356	outside	361.356
399	13826.3	30476.5	2857	488.725	488.725	outside	488.725		399	19974.5	30474.4	2179.8	50.5791	50.5791	outside edge	50.5791
400	30714.3	30630.4	2315.37	534.175	534.175	outside	534.175		400	13796.1	30443.4	2582.12	520.71	520.71	outside	520.71
401	25487.8	30951.7	2051.73	24.2691	24.2691	inside edge	-24.2691		401	30757.8	30501.8	2356.12	651.282	651.282	outside	651.282
402	39424.1	31080.8	1119.7	233.533	233.533	outside	233.533		402	25528.1	31006.8	2086.81	48.6031	48.6031	outside	48.6031
403	9927.23	31191.7	2461.25	48.4078	48.4078	outside edge	48.4078		403	39493.7	31107.9	1009.1	166.896	166.896	outside	166.896
404	25769.2	31233.6	2922	46.3214	46.3214	inside	-46.3214		404	9838.19	31321.1	2519.03	175.786	175.786	outside	175.786
405	15897.4	31288.3	2903.25	51.9693	51.9693	inside	-51.9693		405	25739.4	31143.9	2831.96	18.0646	18.0646	outside edge	18.0646
406	13129.1	31382.6	1601.52	94.3733	94.3733	outside	94.3733		406	15996.9	31230	2742.1	32.8677	32.8677	outside edge	32.8677
407	32688.3	31405.8	1142.93	47.6177	47.6177	outside edge	47.6177		407	13083	31288.1	1560.66	196.414	196.414	outside	196.414
408	39816.6	31382.1	1209.62	123.164	123.164	inside	-123.164		408	32536.2	31375.4	1137.1	181.075	181.075	outside	181.075
409	29979.5	31558.1	1732.8	25.3825	25.3825	inside	-25.3825		409	39776.9	31497.2	1085.5	47.2066	47.2066	inside	-47.2066
410	7056.43	31774.7	3270.54	492.934	492.934	outside	492.934		410	29902.3	31506.9	1811.91	15.1945	15.1945	outside edge	15.1945
411	33457.5	31791.9	1454.55	471.025	471.025	outside	471.025		411	7070.61	31671.2	3186.52	537.32	537.32	outside	537.32
412	18767.8	31849.3	1059.81	28.5929	28.5929	outside edge	28.5929		412	33449.9	31865.1	1363.63	465.466	465.466	outside	465.466
413	24965	31990.5	983.63	392.141	392.141	outside	392.141		413	18802.5	31902.2	1013.44	98.4854	98.4854	outside	98.4854
414	26462.5	32134.1	1111.71	233.322	233.322	outside	233.322		414	25064.7	31921.1	893.019	322.365	322.365	outside	322.365
415	16877.2	32191.8	1360.62	394.615	394.615	outside	394.615		415	26464.9	31993	1100.72	365.065	365.065	outside	365.065
416	12039.1	32494.9	1221.34	106.644	106.644	inside	-106.644		416	16810.9	32173.3	1299.47	314.625	314.625	outside	314.625
417	22427	32545.9	957.844	40.4566	40.4566	inside	-40.4566		417	12064.1	32413.7	1130.08	36.1615	36.1615	inside	-36.1615
418	16975.4	32613.4	2977.97	250.181	250.181	outside	250.181		418	22520.8	32652	901.989	27.5843	27.5843	inside	-27.5843
419	22426	32911.1	1232.98	11.7492	11.7492	inside edge	-11.7492		419	16934.8	32681.1	2902.19	309.07	309.07	outside	309.07
420	16409	33021.2	2028.35	51.0866	51.0866	inside	-51.0866		420	22585.8	33090.5	1159.34	205.237	205.237	outside	205.237
421	31477.6	33024.6	2343.26	21.4029	21.4029	inside	-21.4029		421	16384	33112.5	1946.79	24.9173	24.9173	outside edge	24.9173
422	26254.3	33086.9	1161.09	49.7169	49.7169	inside	-49.7169		422	31503.1	32946.9	2431.63	40.8782	40.8782	outside edge	40.8782
423	27829.4	33210.4	948.166	130.735	130.735	outside	130.735		423	26245.4	33147.1	993.475	21.0645	21.0645	inside	-21.0645
424	32380.8	33267.9	2802.49	53.3355	53.3355	outside edge	53.3355		424	27592.5	33090.6	1041.71	145.084	145.084	outside	145.084
425	43517.3	33454.2	621.752	14.8237	14.8237	outside edge	14.8237		425	32330.2	33320.8	2813.09	14.441	14.441	outside edge	14.441
426	27902.7	33548.8	1403.32	79.0043	79.0043	outside	79.0043		426	43626.1	33628.2	568.553	161.694	161.694	outside	161.694
427	35866.8	33667.2	1464.5	11.1957	11.1957	inside edge	-11.1957		427	27855.4	33578.2	1271.13	27.2927	27.2927	outside edge	27.2927
428	36491.7	33652.2	1705.69	29.9506	29.9506	inside	-29.9506		428	35631.3	33562	1320.58	160.953	160.953	outside	160.953
429	30342.6	33706.7	2069.16	11.5045	11.5045	outside edge	11.5045		429	36391.4	33453.8	1664.58	48.2043	48.2043	outside	48.2043
430	20618.6	33763.4	1099.78	142.877	142.877	outside	142.877		430	30311.2	33698.6	1978.73	41.1764	41.1764	outside edge	41.1764
431	15628.5	33862	2085.12	489.912	489.912	outside	489.912		431	20716.9	33700	961.693	244.955	244.955	outside	244.955
432	18782.7	33867.8	1466.58	90.9439	90.9439	outside	90.9439		432	15656.3	33828.8	1922.65	441.261	441.261	outside	441.261
433	12746.1	33950.4	2231.77	7.4811	7.4811	outside edge	7.4811		433	18797.7	33896.8	1363.36	105.472	105.472	outside	105.472
434	21618.9	34102.2	1717.4	184.732	184.732	outside	184.732		434	12655.8	33952.1	2415.02	198.912	198.912	outside	198.912
435	22097.7	34182.6	2809.64	104.07	104.07	inside	-104.07		435	22032	33950.3	2924.21	99.3774	99.3774	outside	99.3774
436	30894.5	34176.4	1554.58	75.6381	75.6381	inside	-75.6381		436	30787.9	34207.9	1395.28	20.7043	20.7043	outside edge	20.7043
437	29440	34226.3	1910.1	17.2181	17.2181	inside edge	-17.2181		437	29319.2	34203.3	2021.07	55.5629	55.5629	outside edge	55.5629
438	14000.1	34590	1979.5	240.133	240.133	outside	240.133		438	14070.7	34492.9	2046.96	293.777	293.777	outside	293.777
439	31303.9	34863.1	3282.93	842.17	842.17	outside	842.17		439	31375.7	34914.1	3171.29	768.559	768.559	outside	768.559
440	12709.1	35079.9	1181.44	9.29317	9.29317	outside edge	9.29317		440	12493.1	35055.4	1085.31	95.6051	95.6051	outside	95.6051
441	33572.5	35050.8	1274.28	6.54515	6.54515	outside edge	6.54515		441	33440	35121.8	1188.78	94.7478	94.7478	outside	94.7478
442	20045.1	35096.5	2424.53	124.083	124.083	outside	124.083		442	20042	35033.5	2594.57	118.388	118.388	outside	118.388
443	18172.7	35164.3	1886.87	530.836	530.836	outside	530.836		443	18180.3	35320.1	1993.94	457.396	457.396	outside	457.396
444	29238.9	35300.4	1125.6	375.916	375.916	outside	375.916		444	29196.4	35279.4	1078.94	408.401	408.401	outside	408.401
445	18518.5	35399.6	1253.04	422.718	422.718	outside	422.718		445	18568.2	35487.7	1068.78	347.309	347.309	outside	347.309
446	19487.5	35522.2	2055.63	36.4721	36.4721	inside	-36.4721		446	19579.6	35684.2	1899.39	80.2985	80.2985	outside	80.2985
447	10295.4	35613.3	2168.1	9.35898	9.35898	outside edge	9.35898		447	10298.6	35571.1	2021.22	104.14	104.14	outside	104.14
448	12186.5	35662.3	2209.63	68.4285	68.4285	outside	68.4285		448	12184	35661.3	2372.29	160.767	160.767	outside	160.767
449	17515.9	35695.9	3258.01	24.1308	24.1308	outside edge	24.1308		449	17570.4	35704.5	3246.89	55.9986	55.9986	outside edge	55.9986
450	14674.5	35768.6	1212.27	91.3995	91.3995	inside	-91.3995		450	14813.2	35788.8	1206.33	19.0565	19.0565	outside edge	19.0565
451	21810.1	35833.3	2166.77	226.011	226.011	outside	226.011		451	21802.5	35929.6	2289.56	328.174	328.174	outside	328.174
452	28484	35817.3	2528.95	430.78	430.78	outside	430.78		452	28437.9	35733.3	2480.16	406.536	406.536	outside	406.536
453	27388.1	35920.3	1706.74	18.5436	18.5436	inside edge	-18.5436		453	27328.9	35783.1	1797.1	24.2331	24.2331	outside edge	24.2331
454	15513.2	36088.3	3747.61	738.401	738.401	outside	738.401		454	15498.3	36076.2	3816.67	786.338	786.338	outside	786.338
455	22823.7	36108.2	1307.26	441.027	441.027	outside	441.027		455	22963.8	36295.5	1138.27	385.718	385.718	outside	385.718
456	17145.7	36250.4	1308.93	111.559	111.559	inside	-111.559		456	17195.7	36182.8	1212.19	37.9249	37.9249	inside	-37.9249
457	23956.1	36369.6	2890.12	16.9139	16.9139	outside edge	16.9139		457	23886.3	36469.5	2800.81	126.115	126.115	outside	126.115
458	21579.6	36396.1	1940.16	16.3508	16.3508	outside edge	16.3508		458	21628.1	36427.5	1862.49	48.4153	48.4153	outside edge	48.4153
459	25484.3	36490.6	1548.59	174.207	174.207	outside	174.207		459	25455.2	36501	1450.16	263.913	263.913	outside	263.913
460	10584.5	36643.6	2362.43	13.6435	13.6435	inside edge	-13.6435		460	10529.4	36765.2	2436.8	112.894	112.894	outside	112.894
461	29224.3	36903.5	1141.01	38.0207	38.0207	outside edge	38.0207		461	29316.9	36796.2	1073.41	161.796	161.796	outside	161.796
462	20778	37087.8	2324.77	7.04479	7.04479	outside edge	7.04479		462	21017.5	37114.3	2331.63	199.749	199.749	outside	199.749
463	35106.7	37275.5	1619.88	90.6203	90.6203	inside	-90.6203		463	35112.6	37372.8	1586.6	36.1963	36.1963	inside	-36.1963
464	34683.2	37367.3	1172.84	75.3821	75.3821	inside	-75.3821		464	34892.5	37350.1	1106.79	54.7711	54.7711	outside edge	54.7711
465	37193.3	37427.4	1299.48	28.3385	28.3385	outside edge	28.3385		465	37335.5	37365.6	1209.98	113.585	113.585	outside	113.585
466	24536.4	37483.9	2150.28	475.488	475.488	outside	475.488		466	24459.2	37525.9	2188.14	426.447	426.447	outside	426.447
467	22821.2	37556.4	1329.27	50.8853	50.8853	inside	-50.8853		467	22663.4	37696.4	1217.29	62.5018	62.5018	outside	62.5018
468	30997.1	37568.7	863.78	197.153	197.153	outside	197.153		468	31095.2	37480.8	826.952	200.744	200.744	outside	200.744
469	35352	37677.5	819.539	357.169	357.169	outside	357.169		469	35341.4	37757.8	764.503	330.184	330.184	outside	330.184
470	34596.9	37742.1	1722.66	7.56149	7.56149	inside edge	-7.56149		470	34731.3	37792.3	1536.41	84.0546	84.0546	outside	84.0546
471	34797.8	37817.6	890.999	42.9738	42.9738	inside	-42.9738		471	34724.8	37660.6	889.809	35.5456	35.5456	outside	35.5456
472	31601	37883.8	1338.58	47.1968	47.1968	outside	47.1968		472	31752.4	37765.8	1189.39	237.09	237.09	outside	237.09
473	25376.5	37948	3428.14	303.167	303.167	outside	303.167		473	25477.8	37887.2	3345.85	220.857	220.857	outside	220.857
474	3663.32	38026.5	3806.8	381.822	381.822	outside	381.822		474	3692.58	37980.4	3715.39	290.474	290.474	outside	290.474
475	38987.4	38114.5	1478.64	79.4241	79.4241	inside	-79.4241		475	38992.2	38209	1408.59	58.9433	58.9433	inside	-58.9433
476	14628.8	38147	3241.09	91.0531	91.0531	inside	-91.0531		476	14823.3	38106.3	3095.43	31.048	31.048	inside	-31.048
477	39336.3	38167.2	1226.6	139.201	139.201	outside	139.201		477	39397	38241.4	1217.65	211.214	211.214	outside	211.214
478	24182.4	38265.7	1608.64	52.6012	52.6012	inside	-52.6012		478	24277.9	38275.6	1727.01	18.1281	18.1281	outside edge	18.1281
479	28328.8	38675.3	1133.91	423.355	423.355	outside	423.355		479	28220.2	38752	1093.52	334.528	334.528	outside	334.528
480	15972.2	38801.3	2132.03	9.19501	9.19501	inside edge	-9.19501		480	16076.9	38697.4	2001.41	75.9778	75.9778	outside	75.9778
481	11939.5	38868.9	4170.76	640.956	640.956	outside	640.956		481	11951.1	38902.4	3912.4	394.986	394.986	outside	394.986
482	13137.9	38847.3	2180.33	488.193	488.193	outside	488.193		482	13189.7	38808.5	2210.12	442.91	442.91	outside	442.91
483	23605.2	38879.1	1784.88	26.7126	26.7126	inside	-26.7126		483	23579.9	38605	1839.35	143.042	143.042	outside	143.042
484	42304.1	38873.8	451.053	1308.84	1308.84	outside	1308.84		484	42385.9	38845	574.487	1163.54	1163.54	outside	1163.54
485	25759.9	38919.6	901.337	26.7308	26.7308	outside edge	26.7308		485	25885.8	38804.7	846.384	91.6995	91.6995	outside	91.6995
486	11896.1	38983.4	1443.47	265.651	265.651	outside	265.651		486	11914.6	38996.2	1470.45	248.875	248.875	outside	248.875
487	27138.5	39239.3	1805.75	19.9467	19.9467	outside edge	19.9467		487	27074.9	39178.1	1712.52	74.6484	74.6484	outside	74.6484
488	38613.4	39402.8	1415.17	321.315	321.315	outside	321.315		488	38712.2	39478.4	1230.88	347.396	347.396	outside	347.396
489	21750	39445.6	1116.05	15.7948	15.7948	inside	-15.7948		489	21954	39388.5	961.401	154.525	154.525	outside	154.525
490	29459.6	39509.6	1402.56	272.664	272.664	outside	272.664		490	29455	39489.4	1302.35	287.157	287.157	outside	287.157
491	6864.34	39744.8	3609.66	15.3529	15.3529	inside edge	-15.3529		491	6839.62	39811.7	3554.06	44.2753	44.2753	outside edge	44.2753
492	26070.3	39893.1	1639.53	251.585	251.585	outside	251.585		492	26003.1	40023	1595.97	247.655	247.655	outside	247.655
493	3076.81	40037.3	2999.21	364.837	364.837	outside	364.837		493	3108.99	39950.7	2878.54	378.587	378.587	outside	378.587
494	32039.6	40148.1	984.886	23.7087	23.7087	inside	-23.7087		494	31920.6	40260.1	934.475	78.2128	78.2128	outside	78.2128
495	11010.1	40203.6	2221.07	8.23684	8.23684	outside edge	8.23684		495	10960	40218.9	2307.71	22.1679	22.1679	outside edge	22.1679
496	6977.06	40239.8	2285.22	268.816	268.816	outside	268.816		496	6987.85	40302.3	2220.93	290.083	290.083	outside	290.083
497	26847.7	40348.5	1181.57	217.51	217.51	outside	217.51		497	26826.5	40248.1	921.326	186.278	186.278	outside	186.278
498	20657.3	40632	2762.49	16.1829	16.1829	outside edge	16.1829		498	20737	40679.6	2733.63	57.4817	57.4817	outside	57.4817
499	1825.29	40803.7	3045.92	50.6624	50.6624	outside edge	50.6624		499	1856.58	40761.1	2917.05	91.175	91.175	outside	91.175
500	6301.33	40805.8	3053.85	28.0717	28.0717	inside	-28.0717		500	6244.76	40633	2963.56	70.9832	70.9832	outside	70.9832
501	26479.7	40956.3	2256.67	21.5859	21.5859	outside edge	21.5859		501	26533.8	41010.3	2266.28	23.1517	23.1517	outside edge	23.1517
502	29450.1	41219.4	2458.53	909.602	909.602	outside	909.602		502	29357.2	41173.1	2448.8	940.949	940.949	outside	940.949
503	4050.43	41302.7	1805.88	589.962	589.962	outside	589.962		503	3866.91	41225.8	1742.14	774.401	774.401	outside	774.401
504	14224.4	41481.5	1658.22	19.7849	19.7849	outside edge	19.7849		504	14331.2	41517.1	1598.79	112.585	112.585	outside	112.585
505	40755.5	41522.6	1577.5	11.7271	11.7271	inside	-11.7271		505	40765.3	41627.3	1516.07	17.4173	17.4173	outside edge	17.4173
506	20191.3	41568.8	1440.24	107.341	107.341	inside	-107.341		506	20220	41489	1647.27	36.3245	36.3245	inside	-36.3245
507	16385.9	41613.3	1832.6	53.8885	53.8885	inside	-53.8885		507	16394.8	41598.6	1743.18	61.3231	61.3231	inside	-61.3231
508	17455.4	41678.7	1452.37	127.646	127.646	outside	127.646		508	17478.5	41666.3	1348.43	30.0079	30.0079	outside edge	30.0079
509	27062	41695.6	1438.42	48.5023	48.5023	outside edge	48.5023		509	27009.7	41598.6	1428.49	143.529	143.529	outside	143.529
510	35826.7	41729.9	1484.98	12.8717	12.8717	inside	-12.8717		510	35897.9	41653.3	1335.45	70.2153	70.2153	outside	70.2153
511	7096.76	42096.5	3477.5	476.743	476.743	outside	476.743		511	7109.02	42064.1	3406.2	435.444	435.444	outside	435.444
512	28814	42173.2	2372.07	37.0046	37.0046	outside edge	37.0046		512	28751	42125.9	2370.7	88.5347	88.5347	outside	88.5347
513	14748.6	42325.4	3288.58	16.0484	16.0484	inside	-16.0484		513	14679	42323.3	3183.66	34.2001	34.2001	outside edge	34.2001
514	31083.4	42323.7	1163.41	35.6302	35.6302	inside	-35.6302		514	31158.1	42109.9	1188.37	140.205	140.205	outside	140.205
515	17123	42612.1	2319.92	23.1944	23.1944	outside edge	23.1944		515	17018.4	42454.6	2090.18	203.974	203.974	outside	203.974
516	24416.6	42602.9	1714.76	33.2989	33.2989	inside	-33.2989		516	24331	42678.3	1703.31	39.0399	39.0399	outside edge	39.0399
517	19926.9	42690.3	2681.27	412.61	412.61	outside	412.61		517	20017.7	42746.1	2596.93	421.882	421.882	outside	421.882
518	17876.1	42752.6	1213.34	495.902	495.902	outside	495.902		518	17942.3	42686.2	1095.23	434.031	434.031	outside	434.031
519	29855.8	42803.3	838.721	389.529	389.529	outside	389.529		519	29766.9	42736.9	785.022	359.309	359.309	outside	359.309
520	29640.3	42846.7	2436.91	12.4055	12.4055	inside edge	-12.4055		520	29653.9	42940	2422.22	22.6172	22.6172	outside edge	22.6172
521	28114.2	42925.8	1613.76	57.7463	57.7463	outside	57.7463		521	28085.8	42792.5	1771.21	206.639	206.639	outside	206.639
522	14348	43031.6	1019.04	77.8787	77.8787	outside	77.8787		522	24888.4	43071	1441.4	525.376	525.376	outside	525.376
523	24969	43089.3	1499.27	572.605	572.605	outside	572.605		523	3178.36	43026.3	2289.06	100.548	100.548	outside	100.548
524	3201.21	43130.6	2041.29	26.4152	26.4152	inside	-26.4152		524	20086.8	43171.3	2242.69	144.478	144.478	outside	144.478
525	20013.3	43396.9	2283.76	54.5581	54.5581	inside	-54.5581		525	3345.19	43574.3	3125.21	27.0689	27.0689	outside edge	27.0689
526	3375.52	43473.9	3154.12	32.8373	32.8373	inside	-32.8373		526	8431.34	43519.4	3790.68	395.184	395.184	outside	395.184
527	8395.64	43572.7	3775.44	445.154	445.154	outside	445.154		527	14791	43590.9	2175.83	139.899	139.899	outside	139.899
528	14918.6	43621.4	2130.62	34.1836	34.1836	outside edge	34.1836		528	5828.16	43593.8	1119.49	7.02374	7.02374	inside edge	-7.02374
529	5909.14	43642.5	1202.18	27.7979	27.7979	inside	-27.7979		529	28510.6	43732.7	1513.33	13.7575	13.7575	outside edge	13.7575
530	28627.5	43654	1634.09	79.739	79.739	inside	-79.739		530	28137.5	43620.7	2515.82	121.921	121.921	outside	121.921
531	28033.8	43744.3	2587.1	13.9341	13.9341	outside edge	13.9341		531	6565.43	44038	2022.09	15.3833	15.3833	outside edge	15.3833
532	6419.97	43942.7	2063.24	95.225	95.225	inside	-95.225		532	8269.94	43904.3	2783.5	127.315	127.315	outside	127.315
533	8231.15	43932.1	2940.58	43.8057	43.8057	outside edge	43.8057		533	11705.7	44122	1916.12	292.486	292.486	outside	292.486
534	11685.7	44077.9	1959.23	307.369	307.369	outside	307.369		534	7463.49	44165.2	1257.84	68.2874	68.2874	outside	68.2874
535	7605.05	44156.5	1368.53	10.0168	10.0168	outside edge	10.0168		535	19656.6	44427.1	1660.69	153.393	153.393	outside	153.393
536	19513	44292.8	1746.28	102.137	102.137	outside	102.137		536	34490.8	44213.1	726.769	654.922	654.922	outside	654.922
537	34433.2	44288.7	674.487	589.183	589.183	outside	589.183		537	30674.1	44185.8	751.391	91.0161	91.0161	outside	91.0161
538	30818.1	44311.8	597.414	26.345	26.345	inside	-26.345		538	3953.46	44324.1	2900.55	25.4728	25.4728	outside edge	25.4728
539	3984.17	44413.1	3010.5	16.3193	16.3193	inside edge	-16.3193		539	28008.4	44383.6	1796.54	140.107	140.107	outside	140.107
540	28244.6	44495.9	1731.54	33.4964	33.4964	inside	-33.4964		540	32661.5	44449.1	1759.65	114.127	114.127	outside	114.127
541	32773	44479.1	1749.44	24.6565	24.6565	outside edge	24.6565		541	37908.9	44618.1	899.923	306.698	306.698	outside	306.698
542	16418.5	44591.8	1367.07	310.798	310.798	outside	310.798		542	12721	44805.3	1253.18	216.186	216.186	outside	216.186
543	37969.7	44703.7	928.364	248.702	248.702	outside	248.702		543	20826.9	44665.2	2809.7	53.9213	53.9213	inside	-53.9213
544	12629.3	44771.9	1365.79	154.882	154.882	outside	154.882		544	18130.6	45059	2273.23	160.205	160.205	outside	160.205
545	20943	44747.4	2897.57	104.079	104.079	inside	-104.079		545	18565.8	45058.1	2356.13	24.2231	24.2231	outside edge	24.2231
546	18042.7	45058.6	2369.01	72.547	72.547	outside	72.547		546	10381.6	45218.9	632.685	499.944	499.944	outside	499.944
547	18520.1	45042.3	2296.76	21.9502	21.9502	outside edge	21.9502		547	13430.7	45314.9	2145.85	21.9864	21.9864	outside edge	21.9864
548	10387.3	45109.9	619.207	580.99	580.99	outside	580.99		548	14928.2	45333.4	1502.16	413.847	413.847	outside	413.847
549	13591.7	45222.7	2178.28	84.4163	84.4163	inside	-84.4163		549	25568.3	45374.3	2586.11	385.39	385.39	outside	385.39
550	14838.1	45292.6	1587.5	458.193	458.193	outside	458.193		550	30123	45547.5	2430.19	59.5577	59.5577	outside	59.5577
551	25644.5	45420.5	2672.24	379.851	379.851	outside	379.851		551	34910.9	45309.8	988.916	159.309	159.309	outside	159.309
552	30235.3	45452.1	2425.17	24.9386	24.9386	inside	-24.9386		552	24624.6	45630.5	1755.11	180.143	180.143	outside	180.143
553	35170.5	45435.2	948.752	38.5795	38.5795	inside	-38.5795		553	11850.5	45701.6	2636.17	56.5436	56.5436	outside edge	56.5436
554	24638.7	45537.6	1838.06	111.978	111.978	outside	111.978		554	13223.5	45869.3	3559.73	16.0185	16.0185	outside edge	16.0185
555	11813.7	45779.8	2697.18	22.9226	22.9226	outside edge	22.9226		555	29194.9	45928.9	1937.09	16.8048	16.8048	outside edge	16.8048
556	13157.8	45967.6	3530.67	46.0065	46.0065	inside	-46.0065		556	30518.8	46129.1	2034.97	282.643	282.643	outside	282.643
557	29379.1	46061.5	1869.69	41.3977	41.3977	inside	-41.3977		557	16920.2	46005.4	644.425	196.22	196.22	outside	196.22
558	30437	46068.9	2026.29	228.721	228.721	outside	228.721		558	20989.8	46294.1	1330.3	19.5116	19.5116	outside edge	19.5116
559	16874.6	46106.1	834.381	185.029	185.029	outside	185.029		559	24136.1	46088.1	1831.42	88.4728	88.4728	outside	88.4728
560	21005.1	46172.4	1458.31	53.6028	53.6028	inside	-53.6028		560	37824.7	46099.5	1403.17	161.058	161.058	outside	161.058
561	24051.5	46152.6	1891	17.0521	17.0521	outside edge	17.0521		561	35703	46204.3	528.544	276.845	276.845	outside	276.845
562	37847.5	46190.7	1349.07	93.2378	93.2378	outside	93.2378		562	12298.6	46550.6	1630.3	398.523	398.523	outside	398.523
563	35760.1	46300.4	561.968	171.247	171.247	outside	171.247		563	17490	46868.9	2232.25	83.8069	83.8069	outside	83.8069
564	12336.8	46533.1	1620.64	440.527	440.527	outside	440.527		564	18322.2	46913.1	1312.93	45.8955	45.8955	outside edge	45.8955
565	17425.4	46763	2478.32	9.52346	9.52346	inside edge	-9.52346		565	25103.4	47064.5	1996.09	255.282	255.282	outside	255.282
566	18230.4	46785.9	1393.79	56.6698	56.6698	inside	-56.6698		566	14610	47053.1	2805.7	248.319	248.319	outside	248.319
567	25209.2	46998.8	1978.51	315.357	315.357	outside	315.357		567	15603.2	46975	570.86	90.9747	90.9747	outside	90.9747
568	14578.2	47051.7	2741.8	226.82	226.82	outside	226.82		568	19638.5	47083.1	1215.17	10.4644	10.4644	outside edge	10.4644
569	19720.9	47032.6	1249.41	56.4335	56.4335	inside	-56.4335		569	17274.1	47228	2537.12	51.704	51.704	outside	51.704
570	17307	47202.2	2662.12	14.3923	14.3923	outside edge	14.3923		570	13690	47341.1	2844.38	23.0592	23.0592	inside	-23.0592
571	13774.7	47318.1	2896.23	68.5949	68.5949	inside	-68.5949		571	25125.2	47303.2	1592.39	24.1151	24.1151	inside	-24.1151
572	25210.2	47381.8	1646.46	89.0898	89.0898	inside	-89.0898		572	7157.26	47441.9	1751.78	258.318	258.318	outside	258.318
573	7291.5	47471	1920.63	298.884	298.884	outside	298.884		573	34846.1	47552.2	1389.15	210.671	210.671	outside	210.671
574	34938.8	47476.6	1492.57	62.8043	62.8043	outside	62.8043		574	14291.8	47600.4	1727.04	8.43063	8.43063	outside edge	8.43063
575	14478	47513.8	1769.53	150.697	150.697	inside	-150.697		575	22540.5	47611.7	701.621	374.805	374.805	outside	374.805
576	22516	47532.7	636.41	367.051	367.051	outside	367.051		576	27717	47688.6	2200.81	327.433	327.433	outside	327.433
577	27660.8	47689.4	2149.94	354.622	354.622	outside	354.622		577	20731.9	47682.5	1259.37	215.048	215.048	outside	215.048
578	20804.4	47731.7	1377.87	301.97	301.97	outside	301.97		578	25899.8	47834.6	1252.44	44.2173	44.2173	outside edge	44.2173
579	25799.6	47721.6	1337.08	49.0101	49.0101	inside	-49.0101		579	6968.1	47818.4	2125.48	13.988	13.988	outside edge	13.988
580	6893.66	47790.3	2056.66	53.5592	53.5592	inside	-53.5592		580	22163.2	48057.8	1501.69	42.0232	42.0232	inside	-42.0232
581	22259.7	48025.7	1657.16	125.798	125.798	inside	-125.798		581	27568.9	48007.1	3106.11	457.789	457.789	outside	457.789
582	27472.8	48016.3	3155.22	515.478	515.478	outside	515.478		582	13362.1	48184.6	2130.36	7.54668	7.54668	outside edge	7.54668
583	13351.6	48188.5	2208.79	16.2277	16.2277	outside edge	16.2277		583	5645.57	48208.4	1033.48	22.1698	22.1698	inside	-22.1698
584	5650.03	48240.1	1106.73	50.6212	50.6212	inside	-50.6212		584	10295.9	48163	1805.09	78.0458	78.0458	outside	78.0458
585	10273.6	48348.3	1639.17	52.0263	52.0263	inside	-52.0263		585	20757.6	48685.8	3474.19	4.26393	4.26393	outside edge	4.26393
586	20911.6	48542.4	3622.17	76.6475	76.6475	inside	-76.6475		586	30051.3	48622	1304.81	102.302	102.302	outside	102.302
587	30148.6	48726.4	1418.66	8.16949	8.16949	inside edge	-8.16949		587	5998.35	49170	761.067	99.3826	99.3826	outside	99.3826
588	5929.24	49201.8	796.299	36.3572	36.3572	outside edge	36.3572		588	10761.2	49309.3	2879.78	645.638	645.638	outside	645.638
589	10749.5	49196.4	2925.88	704.128	704.128	outside	704.128		589	12770.3	49219.4	1461.64	32.5608	32.5608	inside	-32.5608
590	12757.1	49289.2	1625.05	14.6623	14.6623	inside	-14.6623		590	20343.4	49318.4	816.242	11.5784	11.5784	outside edge	11.5784
591	20209	49305.5	924.748	121.372	121.372	inside	-121.372		591	21266	49214.9	1413.14	276.462	276.462	outside	276.462
592	21255.3	49303.4	1447.91	371.414	371.414	outside	371.414		592	30689.8	49648.7	1535.44	10.8084	10.8084	inside edge	-10.8084
593	30639.4	49504.4	1596.4	91.3219	91.3219	inside	-91.3219		593	10755.1	49672.4	2225.53	222.204	222.204	outside	222.204
594	10851.7	49564.1	2350.62	345.025	345.025	outside	345.025		594	18628.7	49773.5	1569.92	15.5165	15.5165	outside edge	15.5165
595	18716.8	49601.9	1579.94	87.9404	87.9404	inside	-87.9404		595	11756.9	49457	1316.59	63.3981	63.3981	outside	63.3981
596	11841.9	49628.7	1445.26	48.8939	48.8939	inside	-48.8939		596	3165.91	49860.1	3786.9	441.986	441.986	outside	441.986
597	3205.9	49862.5	4067.57	699.292	699.292	outside	699.292		597	22406.2	49756.4	2182.43	311.397	311.397	outside	311.397
598	22328.5	49835.7	2287.3	326.571	326.571	outside	326.571		598	21633.6	49765.5	1408.99	19.3553	19.3553	outside edge	19.3553
599	21684.8	49906.6	1371.96	61.319	61.319	inside	-61.319		599	11203.5	50006.9	2939.2	291.459	291.459	outside	291.459
600	11221.6	49933	3154.12	279.373	279.373	outside	279.373		600	10870	50099.5	2504.77	25.4021	25.4021	outside edge	25.4021
601	10939.9	50177.4	2639.46	16.1783	16.1783	inside edge	-16.1783		601	26241.3	50286.5	680.96	31.4135	31.4135	outside edge	31.4135
602	26306.1	50344.2	737.458	34.1489	34.1489	inside	-34.1489		602	9296.03	50708.7	956.565	184.26	184.26	outside	184.26
603	9218.03	50460.9	990.547	16.9835	16.9835	inside edge	-16.9835		603	10315.3	50459.1	2885.32	429.669	429.669	outside	429.669
604	10206.6	50454	2903.8	440.519	440.519	outside	440.519		604	20582.1	50454.3	849.353	240.502	240.502	outside	240.502
605	20678.2	50435.7	790.301	344.191	344.191	outside	344.191		605	25045.4	50495	1072.94	6.51287	6.51287	inside edge	-6.51287
606	25140.6	50501.5	1239.41	40.7604	40.7604	inside	-40.7604		606	32483.2	50439.2	1386.6	293.906	293.906	outside	293.906
607	32496.8	50527.3	1607.18	400.5	400.5	outside	400.5		607	23806.4	50446.5	538.099	94.003	94.003	outside	94.003
608	23865.7	50612.4	615.83	9.58254	9.58254	inside edge	-9.58254		608	21520	50740.7	1763.4	27.4192	27.4192	inside	-27.4192
609	21532.8	50645.9	1841.46	28.19	28.19	inside	-28.19		609	13622.9	50726.6	2554.11	323.662	323.662	outside	323.662
610	13575.3	50723.4	2582.99	326.299	326.299	outside	326.299		610	7508.59	50836.9	2758.45	59.2526	59.2526	outside edge	59.2526
611	7493.34	50814.7	2873.77	59.9417	59.9417	outside	59.9417		611	29862.6	50805.4	1049.46	110.058	110.058	outside	110.058
612	29802.2	50827.8	1096.9	58.6754	58.6754	outside edge	58.6754		612	8757.18	51354.3	1458.88	27.224	27.224	outside edge	27.224
613	8672.44	51265.7	1450.36	46.2667	46.2667	inside	-46.2667		613	8917.94	51453.5	981.072	227.334	227.334	outside	227.334
614	8910.82	51396.3	1008.72	173.497	173.497	outside	173.497		614	15074.8	51862.3	2138.73	24.4085	24.4085	outside edge	24.4085
615	15133.9	51822.6	2019.6	36.5909	36.5909	inside	-36.5909		615	10778.9	51943.6	1952.11	485.332	485.332	outside	485.332
616	10798.9	52009.7	2048.6	419.208	419.208	outside	419.208		616	14760.3	52137.1	1323.45	84.0828	84.0828	outside	84.0828
617	14741.8	52049.7	1332.9	9.84906	9.84906	outside edge	9.84906		617	36358.9	52023.4	922.308	28.8464	28.8464	outside edge	28.8464
618	36086.5	52090.9	893.83	32.0984	32.0984	outside	32.0984		618	13731.3	52090.6	2238.79	622.768	622.768	outside	622.768
619	13716.9	52120	2302.59	637.432	637.432	outside	637.432		619	13363.6	52262.8	2550.88	450.581	450.581	outside	450.581
620	13336.6	52380.8	2482.21	384.371	384.371	outside	384.371		620	20370	52428.1	3140.64	25.437	25.437	outside edge	25.437
621	20253.4	52419.4	3161.27	33.7145	33.7145	inside	-33.7145		621	17381.4	52469.2	2539.57	449.144	449.144	outside	449.144
622	17429	52485.8	2600.14	472.225	472.225	outside	472.225		622	23017	52380.8	1962.47	314.659	314.659	outside	314.659
623	23111.5	52470.5	2062.17	302.042	302.042	outside	302.042		623	11800	52548.8	3118.42	423.53	423.53	outside	423.53
624	11779.7	52539.7	3255.12	441.818	441.818	outside	441.818		624	8786.92	52708	3152.9	22.3937	22.3937	outside edge	22.3937
625	8713.43	52642.5	3323.77	49.0685	49.0685	outside	49.0685		625	16307.9	52653.2	3860.64	339.429	339.429	outside	339.429
626	16227	52643.4	3972.65	403.597	403.597	outside	403.597		626	7424.43	53037.5	2733.67	92.2307	92.2307	outside	92.2307
627	7474.76	52862.3	2881.5	16.2541	16.2541	inside	-16.2541		627	8186.57	53314.2	2345.37	130.732	130.732	outside	130.732
628	8358.45	53243.1	2429.64	68.1818	68.1818	outside	68.1818		628	16917.3	53346.1	1547.01	22.5748	22.5748	inside edge	-22.5748
629	16920.7	53245.2	1686.43	72.7469	72.7469	inside	-72.7469		629	34170.9	53392.8	608.435	597.548	597.548	outside	597.548
630	34150.9	53250.4	677.49	472.495	472.495	outside	472.495		630	21308.7	53330.3	887.964	208.522	208.522	outside	208.522
631	21310	53307.4	887.776	194.343	194.343	outside	194.343		631	25443.9	53475	754.934	71.9723	71.9723	outside	71.9723
632	25613.5	53331.4	567.576	10.1943	10.1943	inside edge	-10.1943		632	9184.95	53759	577.058	46.1786	46.1786	outside	46.1786
633	9258.65	53561.6	703.32	22.1576	22.1576	outside edge	22.1576		633	25076	53435.9	1166.71	474.878	474.878	outside	474.878
634	25095.2	53524.2	1277.79	520.512	520.512	outside	520.512		634	4868.05	53723.1	2630.75	60.964	60.964	outside edge	60.964
635	4858.02	53642.7	2585.77	22.8148	22.8148	outside edge	22.8148		635	22991.3	53927.3	993.14	69.8419	69.8419	outside	69.8419
636	23053.8	53885.8	976.725	4.15833	4.15833	outside edge	4.15833		636	8850.9	54023	1503.79	62.3667	62.3667	outside	62.3667
637	8854.03	54067.1	1549.5	43.1774	43.1774	outside edge	43.1774		637	21953	53873.4	1423.57	75.5172	75.5172	inside	-75.5172
638	22056.8	54016.2	1635.9	52.1297	52.1297	inside	-52.1297		638	12966.1	54318.1	1221.59	11.9008	11.9008	inside	-11.9008
639	12983.4	54235	1214.67	29.9018	29.9018	inside	-29.9018		639	29701.4	54085.3	1145.73	111.236	111.236	outside	111.236
640	29658.7	54275.9	1236.43	54.2079	54.2079	inside	-54.2079		640	6876.65	54160.7	2286.02	212.241	212.241	outside	212.241
641	6962.43	54366.4	2356.73	18.3665	18.3665	outside edge	18.3665		641	37164.7	54575.6	727.29	26.9219	26.9219	inside	-26.9219
642	37204.5	54396.2	538.861	18.1283	18.1283	outside edge	18.1283		642	10543.3	54608.2	3441.19	16.8575	16.8575	inside edge	-16.8575
643	10531.3	54509.8	3689.07	21.4402	21.4402	inside	-21.4402		643	10582	54563.7	659.203	54.1941	54.1941	outside edge	54.1941
644	10709.3	54538.8	652.418	44.9033	44.9033	outside edge	44.9033		644	16464.1	54534.9	2281.21	53.9064	53.9064	inside	-53.9064
645	16264.8	54529.1	2275.17	92.7585	92.7585	inside	-92.7585		645	26461	54708.5	361.03	629.036	629.036	outside	629.036
646	26404	54618.2	416.86	608.953	608.953	outside	608.953		646	33136.9	54704.1	811.707	198.754	198.754	outside	198.754
647	33218.9	54825.8	843.386	164.292	164.292	outside	164.292		647	23480	54869.3	1587.14	225.821	225.821	outside	225.821
648	23463.3	54868.9	1625.28	226.195	226.195	outside	226.195		648	24207	55113.5	959.795	115.267	115.267	outside	115.267
649	24147.9	55081.7	1201.33	25.2603	25.2603	inside	-25.2603		649	14335.4	55376.3	1090.51	17.5786	17.5786	inside edge	-17.5786
650	14345.7	55429.7	1355.82	69.2782	69.2782	inside	-69.2782		650	11839.4	55493.6	1775.4	302.407	302.407	outside	302.407
651	11790.3	55461.6	1781.95	331.755	331.755	outside	331.755		651	10646.2	55667.8	655.973	162.659	162.659	outside	162.659
652	10613.8	55629.6	845.38	147.26	147.26	outside	147.26		652	17817.5	55544.1	1925.25	520.131	520.131	outside	520.131
653	17848.6	55680.2	1964.95	399.645	399.645	outside	399.645		653	12548.9	55728.7	2187.32	13.6881	13.6881	outside edge	13.6881
654	12538.4	55703	1936.25	39.8166	39.8166	inside	-39.8166		654	23343.8	56113.3	1091.52	18.1477	18.1477	inside edge	-18.1477
655	23390.7	56029.4	1224.39	50.1707	50.1707	inside	-50.1707		655	36364	56358.1	1281.95	57.9368	57.9368	outside edge	57.9368
656	36341	56294	1271.48	31.4866	31.4866	outside edge	31.4866		656	12988.4	56658.4	1544.02	19.6159	19.6159	inside edge	-19.6159
657	13115.7	56653.1	1625.78	49.8442	49.8442	inside	-49.8442		657	17509.7	56653.9	2105.37	52.4689	52.4689	inside	-52.4689
658	17596.1	56688.7	2096.77	59.5386	59.5386	inside	-59.5386		658	12008.4	56639.1	2265.76	63.6938	63.6938	outside	63.6938
659	11976.3	56737.8	2147.14	23.3946	23.3946	inside	-23.3946		659	18616.1	56723.7	1827.42	457.899	457.899	outside	457.899
660	18712.1	56793.4	1874.37	535.001	535.001	outside	535.001		660	7567.45	56957.2	2256.63	698.484	698.484	outside	698.484
661	7566.73	56815.8	2228.77	797.348	797.348	outside	797.348		661	34545.2	56877.3	603.195	1363.92	1363.92	outside	1363.92
662	34622.3	56843.8	636.763	1333.38	1333.38	outside	1333.38		662	14848.6	57076.6	1296.04	31.9121	31.9121	outside edge	31.9121
663	14787.2	56987.6	1520.7	6.45011	6.45011	outside edge	6.45011		663	23761.8	57007.6	1267.67	35.3635	35.3635	outside edge	35.3635
664	23745.6	57051.3	1433.21	34.6177	34.6177	outside edge	34.6177		664	24144	57180.7	2178.24	415.232	415.232	outside	415.232
665	24189.6	57167.1	2236.65	466.512	466.512	outside	466.512		665	12782.4	57116.7	3773.09	95.4501	95.4501	outside	95.4501
666	12764.9	57259.3	3862.54	14.7588	14.7588	outside edge	14.7588		666	9122.87	57495.3	2088.38	14.9286	14.9286	outside edge	14.9286
667	9236.46	57324.8	2231.67	76.3967	76.3967	inside	-76.3967		667	35002.3	57376.4	680.352	1367.84	1367.84	outside	1367.84
668	35010.9	57413.2	744.542	1308.88	1308.88	outside	1308.88		668	6233.47	57411.7	3013.48	18.6265	18.6265	inside	-18.6265
669	6153.17	57484.9	3074.75	16.8161	16.8161	inside	-16.8161		669	25539.5	57425.4	1187.38	54.0272	54.0272	inside	-54.0272
670	25447.2	57496.2	1290.15	142.758	142.758	inside	-142.758		670	6958.21	57453.3	2226.6	4.98595	4.98595	inside edge	-4.98595
671	6992.34	57547.3	2083.22	87.3131	87.3131	inside	-87.3131		671	19793.9	57589.3	418.547	393.239	393.239	outside	393.239
672	19830.3	57554	234.308	578.752	578.752	outside	578.752		672	15341	57596.1	821.38	6.82483	6.82483	outside edge	6.82483
673	15292.9	57684.8	808.35	22.4856	22.4856	inside	-22.4856		673	34881.1	57957.4	599.67	1354.79	1354.79	outside	1354.79
674	34898.5	57971.7	575.013	1340.04	1340.04	outside	1340.04		674	22981	58271	630.318	12.641	12.641	outside edge	12.641
675	23080	58275.5	597.992	48.4731	48.4731	inside	-48.4731		675	11397	58304.1	957.167	17.8724	17.8724	inside edge	-17.8724
676	11527.3	58320.6	1111.97	22.1328	22.1328	inside	-22.1328		676	21363.8	58564	2475.09	52.8422	52.8422	outside edge	52.8422
677	21350.2	58521.8	2338.12	37.351	37.351	outside edge	37.351		677	10325.9	58913	3129.88	42.2262	42.2262	outside edge	42.2262
678	10270.1	58986.5	3082.83	23.6097	23.6097	inside	-23.6097		678	14116.8	59822.3	3714.79	76.3536	76.3536	outside	76.3536
679	14197.3	59742.6	3760.25	100.891	100.891	outside	100.891		679	19735.3	59848.9	1097.46	35.5096	35.5096	outside edge	35.5096
680	19595.2	59761.8	1184.11	86.3247	86.3247	inside	-86.3247		680	17863.7	59856.3	2112.61	64.6745	64.6745	outside	64.6745
681	17682.5	59828.8	2190.37	78.4072	78.4072	inside	-78.4072		681	20978.5	60171	2079.35	157.841	157.841	outside	157.841
682	20996.8	60178	2172.89	132.897	132.897	outside	132.897		682	28912.7	60690.8	1014.53	308.243	308.243	outside	308.243
683	28915	60824.9	1158.71	332.483	332.483	outside	332.483		683	21335.4	60954.2	1972.66	49.2844	49.2844	inside	-49.2844
684	21322.1	60996.7	2043.55	48.7263	48.7263	inside	-48.7263		684	14610.9	60979.9	857.897	293.422	293.422	outside	293.422
685	14660.5	61060.5	883.357	319.264	319.264	outside	319.264		685	12027	61654.6	3087.63	15.8385	15.8385	outside edge	15.8385
686	12046.6	61611.9	3181.04	8.79229	8.79229	inside edge	-8.79229		686	16321.1	61775.7	3217.46	9.82112	9.82112	inside edge	-9.82112
687	16279.2	61892	3279.43	50.1791	50.1791	inside	-50.1791		687	9440	61997.5	2806.07	485.178	485.178	outside	485.178
688	9431.46	61936.9	2959.78	419.09	419.09	outside	419.09		688	18826	62046.6	1026.92	139.731	139.731	outside	139.731
689	18737.7	61921.9	1153.87	22.2199	22.2199	outside edge	22.2199		689	17890.8	62127.3	1394.36	96.8952	96.8952	outside	96.8952
690	17781.6	62118.4	1530.1	203.101	203.101	outside	203.101		690	13728.1	62568.6	1022.86	17.105	17.105	outside edge	17.105
691	13863.4	62510.6	1136.38	18.0768	18.0768	inside	-18.0768		691	19010.7	62614.3	905.872	724.982	724.982	outside	724.982
692	19015.9	62684.1	1011.52	722.999	722.999	inside	-722.999		692	16299.5	62898.3	479.312	915.171	915.171	outside	915.171
693	16283.1	62812.6	380.199	902.867	902.867	outside	902.867		693	19298.6	62852.7	1484.38	377.432	377.432	outside	377.432
694	19370.1	62917.1	1507.77	286.297	286.297	outside	286.297		694	22288.8	63147.5	1407.56	404.166	404.166	outside	404.166
695	22139.9	63085	1336.65	511.911	511.911	outside	511.911		695	7905.73	63156	2204.51	54.9237	54.9237	outside edge	54.9237
696	7859.79	63115	2228.06	7.03538	7.03538	inside edge	-7.03538		696	8735.96	63105.3	1995.61	131.659	131.659	outside	131.659
697	8844.43	63112.7	1937.94	14.8951	14.8951	outside edge	14.8951		697	24456.1	63154.1	1581.58	9.41023	9.41023	inside edge	-9.41023
698	24459.8	63167.8	1674.34	5.84965	5.84965	outside edge	5.84965		698	9787.23	63186.2	2781.06	396.568	396.568	outside	396.568
699	9782.03	63293.6	2868.28	475.021	475.021	outside	475.021		699	12104.8	63737.1	3375.99	629.294	629.294	outside	629.294
700	12077.6	63757.4	3409.07	611.124	611.124	outside	611.124		700	13916.4	63751.6	629.263	593.053	593.053	outside	593.053
701	13871	63749.5	635.637	586.901	586.901	outside	586.901		701	24704.2	64244.8	2322.87	34.7572	34.7572	outside edge	34.7572
702	24694.5	64151.4	2342.94	35.9047	35.9047	inside	-35.9047		702	28928.6	64458.4	891.194	531.281	531.281	outside	531.281
703	29008.2	64412.8	954.394	606.028	606.028	outside	606.028		703	17029.7	65062.5	1920.6	57.9659	57.9659	outside	57.9659
704	16931.9	64984.4	1962.23	14.4521	14.4521	inside edge	-14.4521		704	11396.2	65082.1	2172.95	56.2157	56.2157	outside edge	56.2157
705	11376.7	65250.9	2081.71	22.433	22.433	outside edge	22.433		705	21781.7	65635.9	866.588	68.6853	68.6853	outside	68.6853
706	21882.1	65707.9	981.506	7.91593	7.91593	outside edge	7.91593		706	25391.7	65880.6	764.751	16.4351	16.4351	outside edge	16.4351
707	25291.5	65832.1	1033.56	50.8047	50.8047	inside	-50.8047		707	23801	65935.5	1430.24	1112.58	1112.58	outside	1112.58
708	23806.9	65940.9	1709.09	887.702	887.702	outside	887.702		708	27092.2	66612.6	2077.95	64.7691	64.7691	outside	64.7691
709	27080.5	66523	2043.06	18.4032	18.4032	inside edge	-18.4032		709	15878.6	66684.4	1422.15	863.042	863.042	outside	863.042
710	15791.2	66689	1551.44	822.663	822.663	outside	822.663		710	15406.8	67377.6	1172.03	215.245	215.245	outside	215.245
711	15348.8	67447.3	1349.29	57.2611	57.2611	outside	57.2611		711	9683.57	67661.1	1690.16	16.3111	16.3111	outside edge	16.3111
712	9762.47	67747.4	1744.97	96.7242	96.7242	inside	-96.7242		712	21791	67764.3	3039.84	15.6056	15.6056	outside edge	15.6056
713	21793.3	67896.7	3107.62	61.3698	61.3698	inside	-61.3698		713	25614.8	68488.1	999.444	31.4533	31.4533	outside edge	31.4533
714	25715.8	68381.9	886.719	16.9465	16.9465	inside	-16.9465		714	25006.9	68914.3	1674.17	4.4625	4.4625	outside edge	4.4625
715	25079.9	69039.2	1769	63.7488	63.7488	inside	-63.7488		715	23840.8	69520.6	2822.46	974.912	974.912	outside	974.912
716	23771.4	69539.1	2870.09	952.64	952.64	outside	952.64		716	21311	71396.7	3373.98	1255.84	1255.84	outside	1255.84
717	21306.2	71491.1	3566.01	1444.51	1444.51	outside	1444.51		717	14167.9	72171.6	1118.77	119.347	119.347	outside	119.347
718	14347.2	72168.7	1358.73	19.8216	19.8216	inside	-19.8216		718	37382.9	1272.39	2871.64	6.96583	6.96583	inside edge	-6.96583
719	37487.9	1201.05	2927.43	55.5808	55.5808	inside	-55.5808		719	31226.9	1821.79	3359.36	83.2106	83.2106	inside	-83.2106
720	31176	1779.52	3277.4	142.492	142.492	inside	-142.492		720	45620.1	4787.88	1319.05	966.82	966.82	outside	966.82
721	45688.4	4752.81	1244.42	997.415	997.415	outside	997.415		721	26557.2	6541.68	3435.99	294.358	294.358	outside	294.358
722	26604.9	6461.67	3420.4	201.176	201.176	outside	201.176		722	30136.5	7304.01	3018.89	14.7564	14.7564	outside edge	14.7564
723	30100.4	7409.07	3114.52	23.8389	23.8389	inside	-23.8389		723	30103.7	7473.05	1995.91	26.0373	26.0373	outside edge	26.0373
724	30080.6	7571.02	2081.48	48.3465	48.3465	inside	-48.3465		724	33687.9	9105.61	2019.05	64.2558	64.2558	outside	64.2558
725	33786.4	8961.95	1987.61	50.1198	50.1198	inside	-50.1198		725	28816.4	9064.36	1456.23	21.1447	21.1447	outside edge	21.1447
726	28751.7	9010.74	1484.08	30.0027	30.0027	inside	-30.0027		726	28080.8	10036.6	996.499	25.8989	25.8989	inside	-25.8989
727	28133.1	10072.1	1119.52	68.7221	68.7221	inside	-68.7221		727	40919.7	12090.3	2267.34	16.7658	16.7658	outside edge	16.7658
728	40990	11968.8	2530.56	95.9177	95.9177	inside	-95.9177		728	32831.7	12249.5	739.332	14.5413	14.5413	inside edge	-14.5413
729	32915.6	12238.9	863.499	49.833	49.833	inside	-49.833		729	33340.7	12464	734.344	119.406	119.406	outside	119.406
730	33101	12495.1	605.441	59.8289	59.8289	inside	-59.8289		730	36964.3	14798.3	530.658	6.82448	6.82448	outside edge	6.82448
731	36978.5	14834.5	481.667	11.8235	11.8235	inside	-11.8235		731	39887.2	15844.9	2396.84	21.8668	21.8668	outside edge	21.8668
732	39850.1	15799.8	2485.65	21.2711	21.2711	inside	-21.2711		732	39136.6	15808.7	3299.07	726.762	726.762	outside	726.762
733	39123.1	15853.3	3341.32	760.002	760.002	outside	760.002		733	36216.3	16506	2170.77	14.9856	14.9856	outside edge	14.9856
734	36134.3	16475.5	2249.58	47.6706	47.6706	inside	-47.6706		734	38986.7	16527.9	1146.87	43.2062	43.2062	outside edge	43.2062
735	39040.9	16629.6	1138	23.6352	23.6352	inside	-23.6352		735	27314.7	18272.5	2047.88	30.6569	30.6569	inside	-30.6569
736	27268.7	18302	2150.61	80.5257	80.5257	inside	-80.5257		736	22370.8	19369.1	2627.73	238.396	238.396	outside	238.396
737	22232.3	19372.5	2695.95	353.774	353.774	outside	353.774		737	35984.2	19670.7	1109.12	25.8406	25.8406	inside	-25.8406
738	35912.1	19701.5	1163.58	13.5147	13.5147	inside edge	-13.5147		738	17005.6	19926.2	3425.48	548.515	548.515	outside	548.515
739	16902	20035.8	3371.21	456.337	456.337	outside	456.337		739	40670.6	20515.3	659.822	64.2515	64.2515	inside	-64.2515
740	40731.2	20271.2	719.274	76.3185	76.3185	inside	-76.3185		740	44239.3	20388.7	1917.66	284.597	284.597	outside	284.597
741	44160.8	20452.8	1945.02	325.417	325.417	outside	325.417		741	33427.3	20731.4	2406.33	83.0537	83.0537	outside	83.0537
742	33304.1	20762.2	2562.95	192.733	192.733	outside	192.733		742	17768.2	20842.1	3705.59	20.225	20.225	outside edge	20.225
743	17813.3	20883.7	3654.13	33.8179	33.8179	inside	-33.8179		743	19066.8	22863.8	708.072	18.761	18.761	inside edge	-18.761
744	19021.3	22937.5	679.921	68.6744	68.6744	inside	-68.6744		744	28540.3	23105.1	1154.59	104.486	104.486	inside	-104.486
745	28561.3	23131.8	1183.43	112.206	112.206	inside	-112.206		745	22498.4	24261.4	1392.71	47.2553	47.2553	inside	-47.2553
746	22602.7	24310.3	1411.18	125.712	125.712	inside	-125.712		746	23045.6	24222.3	575.341	10.4018	10.4018	outside edge	10.4018
747	22920.6	24311.6	640.3	65.1052	65.1052	inside	-65.1052		747	18478.8	25156.1	2515.36	14.703	14.703	inside	-14.703
748	18417.8	25103.3	2535.17	45.5501	45.5501	inside	-45.5501		748	24808.4	25247.6	2607.4	20.5895	20.5895	outside edge	20.5895
749	24805.9	25153.4	2688.12	58.12	58.12	inside	-58.12		749	25849.1	25450.5	1330.68	211.017	211.017	outside	211.017
750	25699.7	25404.7	1348.57	302.593	302.593	outside	302.593		750	42206.1	25495.5	1078.85	11.646	11.646	outside edge	11.646
751	42109.8	25477.2	1097.75	40.3624	40.3624	inside	-40.3624		751	23905.5	26058.2	1435.13	45.0436	45.0436	inside	-45.0436
752	23925.9	26058.8	1622.43	43.7049	43.7049	inside	-43.7049		752	36844.4	26533.1	1640.41	19.426	19.426	outside edge	19.426
753	36817.8	26639.2	1674.02	41.6888	41.6888	inside	-41.6888		753	26644.1	26758.3	1620.04	202.873	202.873	outside	202.873
754	26777.5	26700.9	1487.66	13.9946	13.9946	outside edge	13.9946		754	16425.9	27484.9	2021.93	6.32305	6.32305	outside edge	6.32305
755	16365.2	27374.7	2019.21	53.9066	53.9066	inside	-53.9066		755	24334.8	28865.2	2725.35	322.284	322.284	outside	322.284
756	24303	28910	2767.92	354.566	354.566	outside	354.566		756	12823.7	28962.6	2696.26	515.541	515.541	outside	515.541
757	12931.8	28967.7	2766.33	442.145	442.145	outside	442.145		757	12760.2	31204.4	623.283	331.589	331.589	outside	331.589
758	12808.6	31242.2	695.525	264.142	264.142	outside	264.142		758	21696.6	31587	1271.59	28.2937	28.2937	inside	-28.2937
759	21706.2	31541.1	1262.19	22.4279	22.4279	inside	-22.4279		759	34622.8	33647	1679.93	35.7234	35.7234	outside edge	35.7234
760	34498.9	33518.1	1673.08	64.4025	64.4025	inside	-64.4025		760	27521.7	33611.3	1424.76	110.387	110.387	outside	110.387
761	27660	33585.5	1406.08	19.2305	19.2305	inside edge	-19.2305		761	21479.4	34085.3	2110.98	36.3218	36.3218	inside	-36.3218
762	21305.4	34165.6	2263	108.335	108.335	inside	-108.335		762	32700.3	34524.6	2632.28	26.7657	26.7657	outside edge	26.7657
763	32506.4	34575.8	2721.99	98.2509	98.2509	inside	-98.2509		763	22874.9	35204	641.018	216.292	216.292	outside	216.292
764	23033.6	35071.6	652.172	103.882	103.882	outside	103.882		764	24948.5	35057.2	2101.54	27.2163	27.2163	outside edge	27.2163
765	24870.8	35117.1	2117.89	25.5969	25.5969	inside	-25.5969		765	11827.2	35231.4	2141.24	18.0477	18.0477	inside edge	-18.0477
766	36743.1	35129.7	1670.29	470.748	470.748	outside	470.748		766	11830.2	35618.3	2066.41	11.1671	11.1671	outside edge	11.1671
767	11792	35292.3	2227.19	36.1389	36.1389	inside	-36.1389		767	30335.9	36857.4	1218.08	7.73867	7.73867	inside edge	-7.73867
768	11750.6	35713.4	2038.18	75.5192	75.5192	inside	-75.5192		768	23495.3	36771.1	716.422	8.71183	8.71183	outside edge	8.71183
769	30346	36711.8	1213.89	65.6101	65.6101	inside	-65.6101		769	13872.2	37479.9	1537.93	88.0323	88.0323	inside	-88.0323
770	23451.7	36748	739.942	26.279	26.279	inside	-26.279		770	16848.4	38036.9	1361.74	92.4832	92.4832	inside	-92.4832
771	14049.6	37625.3	1700.33	74.5517	74.5517	inside	-74.5517		771	15552.9	38887	1345.81	23.6797	23.6797	outside edge	23.6797
772	16827.4	38117.7	1369.8	132.105	132.105	inside	-132.105		772	28930.3	39287.5	2622.57	146.851	146.851	inside	-146.851
773	15562.5	38835	1329.07	15.419	15.419	inside	-15.419		773	22168.9	41110	1563.32	13.8667	13.8667	inside edge	-13.8667
774	28880.9	39232.2	2669.44	101.623	101.623	inside	-101.623		774	4384.6	41354.2	3168.3	8.5948	8.5948	outside edge	8.5948
775	22266.5	40982.9	1592.58	81.1905	81.1905	inside	-81.1905		775	13329.4	41735.8	2290.71	57.444	57.444	outside	57.444
776	4333.93	41429.7	3297.38	50.7463	50.7463	inside	-50.7463		776	9518.25	42600	1738.88	268.253	268.253	outside	268.253
777	13371.2	41723.3	2448.24	33.2895	33.2895	outside edge	33.2895		777	21092.7	42585.2	2941.01	174.219	174.219	outside	174.219
778	9514.36	42628	1841.01	368.716	368.716	outside	368.716		778	27682.1	43265	2152.16	251.503	251.503	outside	251.503
779	21106.3	42687.7	2956.82	99.9625	99.9625	outside	99.9625		779	15625.2	46223.8	730.54	9.88922	9.88922	inside edge	-9.88922
780	27700.4	43146.7	2325.69	271.829	271.829	outside	271.829		780	3064.16	46625.5	1761.33	17.2363	17.2363	inside	-17.2363
781	15502.5	46364.4	696.565	22.1229	22.1229	inside edge	-22.1229		781	21643.8	46990.4	2928.48	497.207	497.207	outside	497.207
782	3096.22	46736.6	1744.42	47.8771	47.8771	inside	-47.8771		782	29023.5	47901.6	613.148	16.5844	16.5844	inside	-16.5844
783	21698.8	47014.3	3000.94	574.249	574.249	outside	574.249		783	17204.8	48727.9	1517.48	7.72355	7.72355	outside edge	7.72355
784	28964.9	48069	848.681	91.3887	91.3887	inside	-91.3887		784	19104.5	49181.4	1538.37	20.8515	20.8515	outside edge	20.8515
785	17059.2	48653.6	1679.49	6.64552	6.64552	outside edge	6.64552		785	16500	49496.4	1443.05	18.9956	18.9956	outside edge	18.9956
786	19079.8	49110.8	1493.2	18.8323	18.8323	outside edge	18.8323		786	18633.3	49840.5	1318.23	20.4624	20.4624	inside	-20.4624
787	16408.1	49514.4	1485.08	12.0142	12.0142	inside edge	-12.0142		787	19522.4	49812.6	1498.08	44.9598	44.9598	inside	-44.9598
788	18652.3	49765	1260.48	56.8599	56.8599	inside	-56.8599		788	11310.1	49994.2	2696.62	59.2233	59.2233	outside	59.2233
789	19523.9	49838.7	1452.48	75.0049	75.0049	inside	-75.0049		789	8669.25	50031.8	1816.09	20.2278	20.2278	inside	-20.2278
790	11172	49941	2843.29	58.151	58.151	inside	-58.151		790	850.414	50298.3	2227.67	7.19801	7.19801	outside edge	7.19801
791	8643.08	50124.2	1779.96	74.6613	74.6613	inside	-74.6613		791	19328.5	51553.9	1709.85	211.204	211.204	outside	211.204
792	953.85	50215.3	2246.51	71.751	71.751	inside	-71.751		792	15237.7	51979	1744.34	72.2444	72.2444	inside	-72.2444
793	19369.3	51539.8	1699.14	253.313	253.313	outside	253.313		793	23451.4	52362.3	1534.02	18.7138	18.7138	inside	-18.7138
794	15078.6	51900.3	1907.02	136.545	136.545	inside	-136.545		794	12909.9	53968.1	4170.33	58.3319	58.3319	outside	58.3319
795	23335.8	52517.8	1537.44	51.6599	51.6599	inside	-51.6599		795	18934.3	54682.2	1513.16	13.2624	13.2624	outside edge	13.2624
796	12850	53826.3	4268.69	29.645	29.645	inside	-29.645		796	14671.4	54993	438.1	141.492	141.492	outside	141.492
797	18871.3	54782.6	1297.61	93.8168	93.8168	inside	-93.8168		797	27986.6	56686.4	1452.57	628.479	628.479	outside	628.479
798	14667.8	55087.7	478.903	42.1026	42.1026	outside edge	42.1026		798	9283.16	56653.9	1633.72	10.8576	10.8576	outside edge	10.8576
799	27971.7	56623.8	1479.83	569.208	569.208	outside	569.208		799	9382.02	58658.5	1254.11	86.1259	86.1259	inside	-86.1259
800	9213.25	56762.1	1636.39	31.948	31.948	inside	-31.948		800	14517.7	59363.8	704.583	31.8436	31.8436	outside edge	31.8436
801	9369.78	58733	1224.59	28.3604	28.3604	inside	-28.3604		801	9637.58	60866.2	3975.98	205.476	205.476	outside	205.476
802	14588	59425.2	800.144	30.4665	30.4665	outside edge	30.4665		802	2836.63	62336.4	2458.62	91.2432	91.2432	outside	91.2432
803	9674.01	60833.3	4047.06	285.601	285.601	outside	285.601		803	8315.08	63549	1983.46	30.0176	30.0176	outside edge	30.0176
804	2754.81	62252.9	2539.84	15.0641	15.0641	outside edge	15.0641		804	4026.65	64641.8	2717.38	10.6301	10.6301	outside edge	10.6301
805	8380.28	63519.5	2000.88	28.5176	28.5176	inside	-28.5176		805	11363.1	69227.1	895.148	332.829	332.829	outside	332.829
806	4021.17	64462.7	2828.78	51.8831	51.8831	inside	-51.8831		806	6815.33	71878.2	3631.25	19.7574	19.7574	inside	-19.7574
807	11311.3	69232.7	919.102	374.813	374.813	outside	374.813
808	6782.98	72031.7	3760.34	35.7342	35.7342	inside	-35.7342

## Sheet: fig3i
PCC (Embryo)
3' vs Oskar	5' vs Oskar
0.648	0.55
0.715	0.587
0.722	0.619
0.646	0.455

## Sheet: fig4b
Translated mRNA									NotTranslated
	X	Y	Z	DENSE_3D_Surface	Distance to DENSE 3D Surface	Location	Adjusted Distance to DENSE 3D Surface			X	Y	Z	DENSE_3D_Surface	Distance to DENSE 3D Surface	Location	Adjusted Distance to DENSE 3D Surface
0	25886	3599.13	3768.71	21.6966	21.6966	outside edge	21.6966		0	16963.6	2432.5	4450.31	24.8811	24.8811	inside edge	-24.8811
1	19581.6	3991.57	3424.95	11.1848	11.1848	outside edge	11.1848		1	15756.2	3402.6	3228.97	785.714	785.714	outside	785.714
2	23045	4927.69	3102.82	28.4003	28.4003	inside	-28.4003		2	28041.1	3573.88	4445.88	400.857	400.857	outside	400.857
3	15496.6	5832.81	3982.88	163.809	163.809	outside	163.809		3	16224.5	3736.64	2193.47	21.4913	21.4913	outside edge	21.4913
4	17136.5	5812.52	2104.55	26.1776	26.1776	outside edge	26.1776		4	19586.7	4467.98	3418.91	6.42695	6.42695	inside edge	-6.42695
5	15945.3	6017.24	1783.22	142.663	142.663	outside	142.663		5	19946.3	4618.95	2494.11	154.667	154.667	outside	154.667
6	18377.1	6080.08	2766.05	10.8446	10.8446	outside edge	10.8446		6	17685.2	5143.64	1976.47	274.156	274.156	outside	274.156
7	23176.6	6089.05	2477.9	8.80879	8.80879	outside edge	8.80879		7	21711.7	5686	2214.85	774.254	774.254	outside	774.254
8	19159.8	6309.09	3493.67	450.275	450.275	outside	450.275		8	32978.5	6075.61	4448.27	107.582	107.582	inside	-107.582
9	21315.5	6479.11	4492.76	43.6637	43.6637	outside	43.6637		9	21185.8	6174.31	3194.37	127.477	127.477	outside	127.477
10	23655.7	6441.43	3187.07	348.203	348.203	outside	348.203		10	22516.1	6310.34	4647.59	27.4852	27.4852	inside	-27.4852
11	14969.8	6891.45	4234.5	56.8978	56.8978	inside	-56.8978		11	20645.3	6336.6	4404.35	349.423	349.423	outside	349.423
12	20213.5	7066.96	2221.77	161.314	161.314	outside	161.314		12	21911.7	6320.77	3322.33	19.2295	19.2295	outside edge	19.2295
13	29110.7	7423.59	3951.04	25.4676	25.4676	outside edge	25.4676		13	27543.4	7214.29	1959.93	40.5784	40.5784	inside	-40.5784
14	31276.3	7539.71	4324.45	62.3494	62.3494	outside	62.3494		14	29226.7	7410.3	2847.32	82.0999	82.0999	inside	-82.0999
15	20579.3	7784.82	2207.59	23.9077	23.9077	outside edge	23.9077		15	37449	7698.07	3326.16	68.8406	68.8406	inside	-68.8406
16	30457.6	7771.26	1640.2	78.6703	78.6703	inside	-78.6703		16	18528.3	7773.25	3003.69	71.6883	71.6883	inside	-71.6883
17	29481.1	7810.81	3427.29	101.528	101.528	outside	101.528		17	29503	7790.91	3113.69	121.703	121.703	outside	121.703
18	30907.9	8153.15	1405.18	47.2226	47.2226	outside edge	47.2226		18	31294.4	7811.86	3516.41	58.7596	58.7596	outside edge	58.7596
19	18605.8	8409.8	2923.09	3.41692	3.41692	outside edge	3.41692		19	18477.2	8039.23	3080.08	39.612	39.612	outside edge	39.612
20	19571.6	8398.67	3412.41	368.11	368.11	outside	368.11		20	20813.1	8017.11	3915.59	76.7612	76.7612	inside	-76.7612
21	37771.5	8455.8	2141.42	25.0121	25.0121	inside	-25.0121		21	26283.9	8130.29	4207.25	245.75	245.75	outside	245.75
22	25258.5	8544.32	2112.15	49.8762	49.8762	outside	49.8762		22	20952.1	8201.93	4874.78	344.62	344.62	outside	344.62
23	19954.2	8575.46	2581.19	17.7441	17.7441	outside edge	17.7441		23	25059.8	8218.67	3791.89	37.9253	37.9253	inside	-37.9253
24	20804.1	8874.16	2402.21	47.1224	47.1224	inside	-47.1224		24	23397.4	8725.03	2241.95	287.387	287.387	outside	287.387
25	30719.8	8885.24	2087.66	53.8367	53.8367	outside	53.8367		25	31688.3	8711.97	1098.42	94.7795	94.7795	inside	-94.7795
26	30105.1	9020.27	5090.89	389.782	389.782	outside	389.782		26	28806.8	8846.78	4695.6	379.189	379.189	outside	379.189
27	17984.9	9123.58	3395.68	32.8416	32.8416	inside	-32.8416		27	32237.5	8998.05	2448.56	36.2252	36.2252	inside	-36.2252
28	27869.3	9302.07	3059.15	63.5758	63.5758	outside edge	63.5758		28	39661.7	9071.18	3723.32	218.778	218.778	outside	218.778
29	24486.4	9764.93	2636.63	20.7355	20.7355	outside edge	20.7355		29	21251.8	9487.29	2435.3	13.8683	13.8683	inside	-13.8683
30	28952.8	9780.01	2720.39	39.6072	39.6072	outside edge	39.6072		30	20052	9628.07	829.427	4.8735	4.8735	outside edge	4.8735
31	42219.3	9766.82	3076.41	4.79513	4.79513	inside edge	-4.79513		31	19716.7	9722.48	3921.05	611.008	611.008	outside	611.008
32	28794.5	10322.1	2932.65	143.484	143.484	outside	143.484		32	26004.8	9738.13	3537.99	17.9369	17.9369	outside edge	17.9369
33	38510.6	10805.6	2968.31	105.387	105.387	outside	105.387		33	29511.1	10012.6	2925.65	39.6693	39.6693	inside	-39.6693
34	39509.6	10849.2	2591.25	118.427	118.427	inside	-118.427		34	20459.4	10243.3	1574.78	48.9774	48.9774	inside	-48.9774
35	26666.1	11008.8	1713.58	29.3314	29.3314	outside edge	29.3314		35	30619	10296.6	3119.34	545.725	545.725	outside	545.725
36	30921	11481.7	2741.67	123.038	123.038	outside	123.038		36	22972	10389.4	3860.39	33.5417	33.5417	inside	-33.5417
37	31783	11485.9	1342.85	42.6032	42.6032	inside	-42.6032		37	29316.6	10752.9	2812.18	112.868	112.868	outside	112.868
38	23761.6	11686.8	2194.37	20.6117	20.6117	outside edge	20.6117		38	29673.8	10764.1	3480.64	298.225	298.225	outside	298.225
39	31561.4	11687.1	1694.92	21.6332	21.6332	outside edge	21.6332		39	31232.7	10855.2	1555.47	142.79	142.79	inside	-142.79
40	28895.3	11834.1	1469.54	13.1636	13.1636	outside edge	13.1636		40	32373.9	10930.1	4794.77	20.1805	20.1805	outside edge	20.1805
41	27341.7	11942.2	2033.51	13.2905	13.2905	outside edge	13.2905		41	30998.6	10958	4451.11	24.4389	24.4389	outside edge	24.4389
42	45186.4	12194.4	4349.42	26.5205	26.5205	outside edge	26.5205		42	23905.3	11138.1	1825.88	4.18854	4.18854	outside edge	4.18854
43	26402.4	12410.7	1827.68	63.0201	63.0201	inside	-63.0201		43	25799	11120.6	4930.73	637.326	637.326	outside	637.326
44	27048.6	12429.1	3353.01	82.5384	82.5384	outside	82.5384		44	21387	11268	1740.32	75.292	75.292	inside	-75.292
45	44602.6	12804.7	3464.54	180.215	180.215	outside	180.215		45	29946.6	11288.8	994.418	78.5109	78.5109	inside	-78.5109
46	20551.2	12839.5	1600.75	327.41	327.41	outside	327.41		46	28743	11338.7	3844.69	160.753	160.753	outside	160.753
47	28865.2	12886.1	2675.04	188.433	188.433	outside	188.433		47	39957	11478.4	2329.02	18.0111	18.0111	inside	-18.0111
48	31386.2	12928.1	4829.26	125.702	125.702	outside	125.702		48	26865.4	11609.4	3837.48	139.578	139.578	inside	-139.578
49	27466.1	13013.4	1698.46	65.0736	65.0736	inside	-65.0736		49	38438.5	11603.9	-3.63083	471.203	471.203	outside	471.203
50	21424.2	13031.8	1753.71	224.862	224.862	outside	224.862		50	30957.3	11698.7	3883.98	61.2411	61.2411	outside	61.2411
51	29057.9	13031.3	3298.18	66.0882	66.0882	outside	66.0882		51	26488.2	11751.8	1505.92	326.961	326.961	outside	326.961
52	40438.7	13034.9	1547.07	167.996	167.996	outside	167.996		52	40685.2	11931.4	1588.02	24.0215	24.0215	inside	-24.0215
53	31558.4	13118.5	1869.32	9.20463	9.20463	outside edge	9.20463		53	31686.3	11993.4	1721.77	121.532	121.532	inside	-121.532
54	49814.5	13162.3	3571.88	13.2459	13.2459	inside	-13.2459		54	27175.2	12009.5	2217.6	99.1219	99.1219	inside	-99.1219
55	25587.5	13389.4	792.53	91.9856	91.9856	outside	91.9856		55	24833	12087.5	2539.46	25.0299	25.0299	inside	-25.0299
56	23214.1	13473.3	1995	26.4836	26.4836	outside edge	26.4836		56	25208.4	12111.8	4573.02	272.001	272.001	outside	272.001
57	26390.3	13528.5	4644.1	92.114	92.114	outside	92.114		57	31845.5	12162.7	3405.41	25.2452	25.2452	inside	-25.2452
58	30343.6	13773.1	1541.24	18.7502	18.7502	outside edge	18.7502		58	28711.7	12211.5	2367.16	44.4067	44.4067	outside edge	44.4067
59	32657.3	13806.8	946.629	145.566	145.566	outside	145.566		59	32602.6	12325.3	2507.56	75.6523	75.6523	inside	-75.6523
60	27768.2	14074.8	2444.58	24.9211	24.9211	outside edge	24.9211		60	41280.9	12376.5	1797.3	32.6476	32.6476	inside	-32.6476
61	31035.3	14164.1	2456.05	26.8052	26.8052	outside edge	26.8052		61	31982.4	12435	1979.72	6.13705	6.13705	outside edge	6.13705
62	32869.4	14355.4	2611.4	96.6445	96.6445	outside	96.6445		62	26562.7	12531.5	3941.11	299.494	299.494	outside	299.494
63	42146.9	14998.7	2909.3	148.552	148.552	outside	148.552		63	30748.3	12558.2	1776	1.22678	1.22678	outside edge	1.22678
64	51350.3	15048.7	1770.5	20.9454	20.9454	outside edge	20.9454		64	41027	12675.1	2315.22	23.887	23.887	outside edge	23.887
65	33744.1	15225.5	2501.25	24.7784	24.7784	outside edge	24.7784		65	25082	12807.4	2761.85	49.6944	49.6944	inside	-49.6944
66	41620.1	15211.9	1631.52	62.651	62.651	outside	62.651		66	30264.1	12835.5	3402.94	23.517	23.517	inside	-23.517
67	44678.2	15867.8	3862.85	91.5899	91.5899	outside	91.5899		67	30975.2	12907.6	3319.84	144.293	144.293	outside	144.293
68	45291.3	16067.9	3391.52	80.2144	80.2144	outside	80.2144		68	27372.1	12960.2	3392.83	131.617	131.617	inside	-131.617
69	33173.8	16188.9	1830.17	325.616	325.616	outside	325.616		69	41206.9	12986.7	2345.85	21.292	21.292	inside edge	-21.292
70	40732.6	16283.1	2440.88	31.9736	31.9736	outside edge	31.9736		70	41621.7	13012.9	3968.21	39.0203	39.0203	inside	-39.0203
71	28635.5	16334.4	2470.61	101.909	101.909	outside	101.909		71	33623.3	13096.2	1437.93	79.6635	79.6635	inside	-79.6635
72	31964	16542.5	3606.2	146.221	146.221	outside	146.221		72	30203.8	13319.3	3300.03	54.6705	54.6705	inside	-54.6705
73	27760	16576.5	1935.42	75.3597	75.3597	outside	75.3597		73	31515.1	13276.4	4090.37	67.7633	67.7633	inside	-67.7633
74	32297.8	16896.7	3225.93	9.78507	9.78507	inside	-9.78507		74	31767.7	13297.4	1326.1	72.9168	72.9168	inside	-72.9168
75	35190.4	17042.1	3999.34	154.189	154.189	outside	154.189		75	33075.8	13336.4	1798.24	45.2388	45.2388	inside	-45.2388
76	45021.7	17033.4	2722.31	250.668	250.668	outside	250.668		76	27268.6	13394.6	1107.74	32.4121	32.4121	inside	-32.4121
77	33311.6	17237.4	4013.11	34.1473	34.1473	outside edge	34.1473		77	36342.5	13482.2	3558.28	267.46	267.46	outside	267.46
78	30555.2	17478.9	1845.34	64.4637	64.4637	outside	64.4637		78	28996.2	13619.7	2643.13	18.656	18.656	inside edge	-18.656
79	53833.5	17523.3	2505.97	29.074	29.074	outside edge	29.074		79	34019.9	13601.9	1580.62	28.9894	28.9894	inside	-28.9894
80	41991.2	18017.9	2898.95	154.695	154.695	outside	154.695		80	24192.4	13778.4	4358.03	60.4812	60.4812	inside	-60.4812
81	28525.3	18071.4	2753.01	49.8485	49.8485	outside edge	49.8485		81	28970.6	13887.2	1975.31	87.0516	87.0516	inside	-87.0516
82	32292.5	18274.3	3524.8	50.2855	50.2855	outside edge	50.2855		82	30028.8	14202.5	1758.85	258.76	258.76	outside	258.76
83	38392.8	18757.7	965.285	77.6316	77.6316	outside	77.6316		83	23268.6	14368	3.25509	585.192	585.192	outside	585.192
84	29157.7	18917.1	1799.13	26.156	26.156	inside	-26.156		84	24279.3	14476.7	1467.57	359.735	359.735	outside	359.735
85	27138	18999.1	2550.39	159.71	159.71	outside	159.71		85	33579.1	14529	2039.33	189.663	189.663	inside	-189.663
86	32415.7	18988.7	2621.27	24.9554	24.9554	outside edge	24.9554		86	26823.6	14690	4117.87	16.2388	16.2388	inside	-16.2388
87	53575.5	19028.6	2486.97	226.07	226.07	outside	226.07		87	23889.7	14800.3	5455.76	995.919	995.919	outside	995.919
88	36639.5	19262.6	3492.31	43.1885	43.1885	inside	-43.1885		88	30224.6	15174.2	3494.51	92.4651	92.4651	inside	-92.4651
89	37298	19243.6	2301.77	127.964	127.964	outside	127.964		89	24126.7	15337	2158.13	470.783	470.783	outside	470.783
90	34164.5	19360	3354.55	151.888	151.888	outside	151.888		90	34150.3	15242.2	3308.58	118.19	118.19	inside	-118.19
91	36087.8	19794.1	1624.92	4.2135	4.2135	outside edge	4.2135		91	33056.9	15457.9	3980.66	7.63126	7.63126	outside edge	7.63126
92	32732.6	19892.8	2597.54	270.804	270.804	outside	270.804		92	28632.5	15482.5	1948.95	44.476	44.476	inside	-44.476
93	33932.5	19921.7	1780.87	39.4039	39.4039	outside edge	39.4039		93	54572.3	15499.4	4259.74	18.8975	18.8975	inside	-18.8975
94	29922.9	20125.8	1904.47	51.0394	51.0394	inside	-51.0394		94	26579.1	15797.1	1638.2	35.9996	35.9996	inside	-35.9996
95	35613.2	20173.6	2178.61	9.34947	9.34947	outside edge	9.34947		95	24591.5	15943.4	4342.31	22.2658	22.2658	inside	-22.2658
96	40549	20280.3	3694.9	22.7896	22.7896	outside edge	22.7896		96	31862.9	15840.7	4282.53	20.9392	20.9392	outside edge	20.9392
97	37300.7	20763.3	1859.95	16.7035	16.7035	outside edge	16.7035		97	34040.6	15880.4	3049.85	64.1487	64.1487	inside	-64.1487
98	30244.1	21019.2	1720.15	68.2663	68.2663	outside	68.2663		98	26743.2	16025.8	3210.61	15.3123	15.3123	outside edge	15.3123
99	52213.6	21022.5	2981.3	9.18014	9.18014	outside edge	9.18014		99	50114.2	16037	1917.65	35.847	35.847	inside	-35.847
100	33025.3	21352.8	2592.45	172.469	172.469	outside	172.469		100	33820.7	16109.2	2695.46	26.7583	26.7583	inside	-26.7583
101	48577.3	21372.3	2009.36	53.2372	53.2372	inside	-53.2372		101	28413.9	16356.6	5212.93	921.428	921.428	outside	921.428
102	40697.3	21412.3	2337.75	89.2804	89.2804	outside	89.2804		102	26977.2	16510.6	1494.67	376.344	376.344	outside	376.344
103	47281.3	21613.3	2099.82	212.8	212.8	outside	212.8		103	28422.9	16794.1	2228.52	271.665	271.665	outside	271.665
104	38565	22036.3	1797.31	113.028	113.028	outside	113.028		104	56567.4	16881.9	4534.82	12.2705	12.2705	outside edge	12.2705
105	40713.9	22058.3	2878.98	51.2262	51.2262	inside	-51.2262		105	31649.6	16945.4	3479.52	364.123	364.123	outside	364.123
106	41462.3	22279.4	1293.82	31.2053	31.2053	outside edge	31.2053		106	46691.7	16945	2082.15	10.496	10.496	outside edge	10.496
107	35628.8	22301.3	1822.93	61.1883	61.1883	outside	61.1883		107	47302.8	17017.1	3444.2	31.6147	31.6147	outside	31.6147
108	45413.2	22353.3	3440.34	43.8905	43.8905	outside	43.8905		108	35190.4	17042.1	3999.34	154.189	154.189	outside	154.189
109	32842.1	22480.8	3590.25	125.232	125.232	outside	125.232		109	39760.8	17138.8	1897.15	22.6408	22.6408	outside edge	22.6408
110	44337.8	22525.7	2927.42	82.0678	82.0678	outside	82.0678		110	49535.1	17132	4105.33	189.512	189.512	outside	189.512
111	54105.1	22562.3	1694.69	106.407	106.407	inside	-106.407		111	40976.6	17252	3401.87	88.6514	88.6514	inside	-88.6514
112	60884.7	22599.8	2489.61	15.3319	15.3319	outside edge	15.3319		112	38832.5	17374.6	898.682	24.3073	24.3073	inside edge	-24.3073
113	48363.9	22696.6	2190.18	17.2134	17.2134	outside edge	17.2134		113	40754.6	17380.6	2346.57	22.575	22.575	inside edge	-22.575
114	51240.4	22698.9	1742.53	95.7676	95.7676	outside	95.7676		114	33250.2	17426.5	1657.33	64.0621	64.0621	inside	-64.0621
115	52414.2	22869.7	3424.18	5.25988	5.25988	outside edge	5.25988		115	28635.5	17686.2	1616.15	59.749	59.749	inside	-59.749
116	28834.1	23116.3	847.734	1027.4	1027.4	outside	1027.4		116	40330.1	17674	2089.12	14.9158	14.9158	outside edge	14.9158
117	52279.9	23516.2	3157.58	18.7618	18.7618	inside edge	-18.7618		117	39593.1	17707.2	1134.06	344.048	344.048	outside	344.048
118	29810.3	23568.6	2765.55	32.2904	32.2904	outside edge	32.2904		118	40731.8	17897.7	1710.59	15.1986	15.1986	inside edge	-15.1986
119	44690.9	23586.2	1600.29	79.3763	79.3763	outside	79.3763		119	38295.9	18032	3964.91	11.8131	11.8131	inside edge	-11.8131
120	34093.8	23644.1	3274.13	17.3859	17.3859	outside edge	17.3859		120	52225.6	18032.1	1517.04	57.2616	57.2616	inside	-57.2616
121	40480.6	23660.6	1720.26	47.7759	47.7759	outside edge	47.7759		121	38615.3	18320.8	4174	56.4963	56.4963	inside	-56.4963
122	50385.1	23842.6	1857.18	181.39	181.39	outside	181.39		122	38984.5	18313.8	3342.36	61.7993	61.7993	inside	-61.7993
123	35343.4	23984	870.565	22.0408	22.0408	inside	-22.0408		123	34339.4	18338.1	1113.37	13.3309	13.3309	outside edge	13.3309
124	51230.7	23969	1703.28	144.673	144.673	outside	144.673		124	36726.3	18355.3	4088.99	46.9895	46.9895	inside	-46.9895
125	39406.8	24073.7	1587.97	13.4029	13.4029	outside edge	13.4029		125	35144.8	18549.7	2429.21	47.0975	47.0975	inside	-47.0975
126	35800.7	24306.5	1728.74	89.2865	89.2865	inside	-89.2865		126	43327.5	18568.7	778.728	5.12257	5.12257	inside edge	-5.12257
127	46322.2	24760.1	2326.35	46.9609	46.9609	inside	-46.9609		127	40312.4	18614.5	3437.77	288.969	288.969	outside	288.969
128	34729.8	24806.5	2643.64	46.653	46.653	outside edge	46.653		128	35202.3	18749.4	58.2289	789.652	789.652	outside	789.652
129	36204.3	24812.9	1582.42	43.1486	43.1486	inside	-43.1486		129	41200.9	18952.1	5174.43	205.637	205.637	outside	205.637
130	56565.1	25167.9	2480.35	7.15703	7.15703	inside edge	-7.15703		130	34172.9	19000.5	3474.59	46.8634	46.8634	outside	46.8634
131	35726.7	25995.2	2169.01	161.523	161.523	outside	161.523		131	41208.7	19112.4	3200.03	26.0468	26.0468	inside edge	-26.0468
132	48859.4	26005.5	2051.52	122.768	122.768	outside	122.768		132	30664.6	19239.9	1899.21	209.391	209.391	outside	209.391
133	64896	26186.2	4619.45	44.5712	44.5712	outside edge	44.5712		133	29958.6	19304.6	3264.22	481.662	481.662	outside	481.662
134	31518.2	26314.9	1334.23	54.216	54.216	outside	54.216		134	33870.8	19341.9	840.368	284.245	284.245	outside	284.245
135	50423.6	26324.3	2891.39	82.1169	82.1169	outside	82.1169		135	27981	19371.2	3643.72	998.66	998.66	outside	998.66
136	66516.1	26349.8	1885.29	96.4809	96.4809	inside	-96.4809		136	29705.6	19546.5	757.856	33.4548	33.4548	outside	33.4548
137	56256.7	26502.3	2663.59	13.4699	13.4699	inside edge	-13.4699		137	45097.3	19648.7	1870.43	290.411	290.411	outside	290.411
138	49479.7	26727.9	2614.74	60.2158	60.2158	inside	-60.2158		138	33889.6	19679.8	1857.97	120.195	120.195	inside	-120.195
139	60750.3	26739.5	3733.28	261.689	261.689	outside	261.689		139	28237.5	19773.9	5105.9	1531.56	1531.56	outside	1531.56
140	58456.1	27165.4	2187.24	12.5502	12.5502	inside edge	-12.5502		140	52491.5	19880.8	2750.66	65.5827	65.5827	outside	65.5827
141	60458.4	27196.7	3690.59	18.8543	18.8543	inside	-18.8543		141	51473.4	19920.2	3595.8	88.0942	88.0942	outside	88.0942
142	51834.7	27378.3	1748.77	90.3604	90.3604	outside	90.3604		142	59937.1	19917	1601.62	342.757	342.757	outside	342.757
143	55581.9	27365.5	2297.47	22.6409	22.6409	outside edge	22.6409		143	42941.8	20248.4	4755.68	328.715	328.715	outside	328.715
144	68874.4	27410.8	2240.29	125.052	125.052	outside	125.052		144	38450.6	20348.3	2057.77	25.7239	25.7239	outside edge	25.7239
145	36430.7	27456.1	2004.96	100.034	100.034	outside	100.034		145	45544.5	20449.2	2633.36	10.1538	10.1538	outside edge	10.1538
146	51862.9	27504.8	2912.49	208.419	208.419	outside	208.419		146	43417.2	20519.9	3518.83	35.5507	35.5507	inside	-35.5507
147	60705.9	27812.2	2598.96	194.507	194.507	outside	194.507		147	42305.6	20662.4	4957.24	550.833	550.833	outside	550.833
148	38130.1	27928.2	1128.41	44.0187	44.0187	outside edge	44.0187		148	59655.3	20978.8	1090.22	17.322	17.322	outside edge	17.322
149	51377.1	28033.6	2183.28	15.7453	15.7453	outside edge	15.7453		149	48573.3	21017.4	1266.76	101.033	101.033	inside	-101.033
150	35343	28104.1	2541.24	538.388	538.388	outside	538.388		150	38868.5	21078.8	2036.96	14.7213	14.7213	outside edge	14.7213
151	66023	28350.2	2103.57	238.395	238.395	outside	238.395		151	33487.8	21262.6	2598.5	84.2646	84.2646	inside	-84.2646
152	51954.7	28422.5	1008.78	35.669	35.669	inside	-35.669		152	40423.1	21543.2	3660.92	332.07	332.07	outside	332.07
153	54529.5	28621.1	2171.63	27.4499	27.4499	inside	-27.4499		153	48898.9	21596.4	2779.1	29.2958	29.2958	inside	-29.2958
154	56324.5	28715.9	2773.39	8.71776	8.71776	outside edge	8.71776		154	38653.4	21650.9	4935.33	702.765	702.765	outside	702.765
155	42726.2	28766	2263.67	13.1335	13.1335	inside edge	-13.1335		155	62446.7	21730.9	2017.68	110.953	110.953	inside	-110.953
156	51294.4	28913.5	2032.18	14.0152	14.0152	outside edge	14.0152		156	41149.1	21849.1	3199.5	31.42	31.42	inside	-31.42
157	55675.8	28895.5	2204.94	54.2914	54.2914	outside edge	54.2914		157	52927.3	22007.3	2734.19	35.9822	35.9822	inside	-35.9822
158	46052	29072.9	4932.31	1145.68	1145.68	outside	1145.68		158	53913.7	22028.1	1910	215.098	215.098	outside	215.098
159	55070.3	29118	3783.85	40.8841	40.8841	outside edge	40.8841		159	45825	22100	1870.62	8.82411	8.82411	outside edge	8.82411
160	51930.6	29252.8	1142.81	79.0595	79.0595	outside	79.0595		160	38312.5	22133.2	1908.05	23.6067	23.6067	inside	-23.6067
161	51517.4	29324.9	2182.43	17.7127	17.7127	outside edge	17.7127		161	56581.1	22379	2545.58	21.7616	21.7616	inside edge	-21.7616
162	67984.4	29318.5	2086.29	12.6383	12.6383	outside edge	12.6383		162	33732.3	22483.7	1415.2	38.6139	38.6139	outside edge	38.6139
163	59340.2	29431.8	2211.66	31.9674	31.9674	outside edge	31.9674		163	44041.1	22511.2	1557.17	19.4719	19.4719	outside edge	19.4719
164	44913.5	29542.4	3468.59	857.451	857.451	outside	857.451		164	52100.8	22519.4	2006	19.2747	19.2747	inside edge	-19.2747
165	47978.8	29548	2083.81	271.1	271.1	outside	271.1		165	37700.3	22577.2	2729.94	197.502	197.502	outside	197.502
166	40431.6	29629.3	1774.91	266.235	266.235	outside	266.235		166	56240.5	22561.6	2091.2	40.0272	40.0272	inside	-40.0272
167	43780.8	29764.6	1814.61	60.3774	60.3774	outside	60.3774		167	62152	22775.8	3025.29	51.3784	51.3784	inside	-51.3784
168	60214.1	30000	1880.78	83.9086	83.9086	outside	83.9086		168	33264.9	22822.1	2461.98	80.3448	80.3448	inside	-80.3448
169	42660.5	30034	1052.92	49.2684	49.2684	inside	-49.2684		169	50989.9	22803.7	3829.11	79.0703	79.0703	inside	-79.0703
170	44075.9	30427.4	1943.68	23.5077	23.5077	inside	-23.5077		170	46139	22875.9	1919.25	19.5966	19.5966	inside	-19.5966
171	57731.6	30471.6	2680.1	88.19	88.19	outside	88.19		171	56609.5	23044	2874.88	70.0062	70.0062	inside	-70.0062
172	63785.6	30740.9	2384.37	171.668	171.668	outside	171.668		172	47033.4	23111.6	1609.41	106.309	106.309	inside	-106.309
173	55988.8	30807.6	2427.6	190.298	190.298	outside	190.298		173	62645	23112.6	433.962	851.871	851.871	outside	851.871
174	63198.2	30806.5	2254.44	30.1436	30.1436	inside	-30.1436		174	53044.8	23161.1	1381.28	8.77225	8.77225	inside edge	-8.77225
175	49701.6	30869	2802.58	108.448	108.448	outside	108.448		175	40791.8	23290	1445.69	21.8974	21.8974	outside edge	21.8974
176	61115.9	31028.8	2571.74	178.043	178.043	outside	178.043		176	57365.7	23425.4	1256.31	60.9062	60.9062	inside	-60.9062
177	51604.7	31015.7	1292.12	29.0377	29.0377	outside edge	29.0377		177	44848.6	23498.2	2269.94	38.9142	38.9142	inside	-38.9142
178	45418.3	31145	2650.91	42.8075	42.8075	outside edge	42.8075		178	49701.4	23499.1	4418.86	369.85	369.85	outside	369.85
179	56845	31203.2	3929.69	92.5036	92.5036	outside	92.5036		179	46696.7	23549.2	1891.74	94.5878	94.5878	inside	-94.5878
180	48957.1	31272.2	1588.64	59.1303	59.1303	outside edge	59.1303		180	55901.7	23615.8	1191.94	28.1006	28.1006	inside	-28.1006
181	62432.4	31342.5	2711.92	115.551	115.551	outside	115.551		181	39404	23711.1	4516.69	1102.85	1102.85	outside	1102.85
182	71668	31497.5	2548.28	82.465	82.465	outside	82.465		182	36149.8	23812.9	834.527	11.7132	11.7132	outside edge	11.7132
183	53340.9	31583.4	1713.61	45.2938	45.2938	inside	-45.2938		183	36572.3	23792.7	945.965	262.344	262.344	outside	262.344
184	63246.5	31623.6	2874.8	57.0922	57.0922	inside	-57.0922		184	32902.4	23927	4273.69	845.575	845.575	outside	845.575
185	39914.5	31764.5	1221.83	86.3765	86.3765	outside	86.3765		185	63753.8	24146.1	1288.35	21.6903	21.6903	inside	-21.6903
186	69411.9	31758.1	4695.3	220.34	220.34	outside	220.34		186	45314.3	24235.4	1990.74	88.3176	88.3176	inside	-88.3176
187	60754.5	31771.1	2219.97	26.4763	26.4763	inside	-26.4763		187	55830.7	24230	2538.94	85.8433	85.8433	inside	-85.8433
188	46102.6	31849.4	1212.99	13.0804	13.0804	outside edge	13.0804		188	44998.5	24257.5	3446.06	245.864	245.864	outside	245.864
189	50557	31928.5	1997.68	328.682	328.682	outside	328.682		189	36440.7	24332.8	1978.87	25.6247	25.6247	outside edge	25.6247
190	69567.3	32070.6	3890.88	72.3435	72.3435	inside	-72.3435		190	37168.9	24364.3	1961.71	82.278	82.278	inside	-82.278
191	55050.7	32199	2227.67	66.9456	66.9456	outside	66.9456		191	35630.1	24417.4	5383.64	1251.51	1251.51	outside	1251.51
192	59507.6	32241.5	2162.5	372.992	372.992	outside	372.992		192	36932.5	24379.1	968.086	150.809	150.809	outside	150.809
193	65470.4	32247.2	2434.37	40.3943	40.3943	inside	-40.3943		193	37508.3	24493.9	4668.67	613.216	613.216	outside	613.216
194	65809.8	32292.3	1532.35	27.8768	27.8768	outside edge	27.8768		194	35509.5	24546.7	2591.41	33.5236	33.5236	inside	-33.5236
195	47885.4	32338.8	4643.51	82.1669	82.1669	inside	-82.1669		195	36507.5	24612.6	2817.99	387.805	387.805	outside	387.805
196	39812.5	32364	3141.04	34.0859	34.0859	outside	34.0859		196	56332.2	24700.4	1849.73	115.462	115.462	inside	-115.462
197	66264.2	32391.6	1664.84	248.635	248.635	outside	248.635		197	39891.4	24732.8	1685.03	12.287	12.287	inside edge	-12.287
198	55925.7	32427.5	2943.03	69.5282	69.5282	outside	69.5282		198	52431.3	24991.8	806.082	218.704	218.704	outside	218.704
199	48091.6	32556.5	3528.95	264.477	264.477	outside	264.477		199	42081.3	25303.3	2913.29	336.168	336.168	outside	336.168
200	52266.8	32627.6	2182	58.4481	58.4481	outside edge	58.4481		200	38824.7	25441.5	4515.14	711.829	711.829	outside	711.829
201	44708.7	32677.1	3888.6	604.609	604.609	outside	604.609		201	48880.6	25440.5	834.526	36.2393	36.2393	inside	-36.2393
202	68789.6	32698	3488.54	15.087	15.087	inside edge	-15.087		202	36104.5	25573.4	2054.77	522.609	522.609	outside	522.609
203	74122.7	32663.5	4213.69	83.8429	83.8429	outside	83.8429		203	36884.4	25908.4	5397.88	939.172	939.172	outside	939.172
204	66507.5	32752.4	2072.45	119.529	119.529	inside	-119.529		204	64896	26186.2	4619.45	44.5712	44.5712	outside edge	44.5712
205	66185.5	32788.9	1931.18	79.3246	79.3246	outside	79.3246		205	37481.7	26384	5226.75	1002.39	1002.39	outside	1002.39
206	71723.4	32890.8	1238.63	37.4298	37.4298	outside edge	37.4298		206	44107.4	26480.1	2117.19	9.02016	9.02016	outside edge	9.02016
207	52224.5	32914.9	1890.35	122.802	122.802	outside	122.802		207	60933.4	26536.9	2611.19	28.0413	28.0413	inside	-28.0413
208	61869.2	33104.8	1042.56	122.085	122.085	outside	122.085		208	62096.4	26561.3	2015.74	52.7762	52.7762	outside edge	52.7762
209	54072.8	33187.8	1229.32	147.502	147.502	outside	147.502		209	58379.5	26741.2	3486.54	12.9941	12.9941	inside edge	-12.9941
210	70898.1	33342.1	4802.26	145.267	145.267	outside	145.267		210	64240.9	26781.3	1544.88	24.0614	24.0614	inside	-24.0614
211	43917.7	33380.3	3536.82	192.677	192.677	outside	192.677		211	69620.2	26773.3	3912.63	547.81	547.81	outside	547.81
212	52858.5	33345.7	1960.45	15.8434	15.8434	outside edge	15.8434		212	68336.3	26841.6	3906.7	61.3153	61.3153	inside	-61.3153
213	41060.4	33460	4129.65	97.7444	97.7444	outside	97.7444		213	36397.3	26890.7	2880.59	503.046	503.046	outside	503.046
214	54686	33504	3337.78	136.019	136.019	outside	136.019		214	55726.5	26947.7	2107.24	61.3729	61.3729	outside	61.3729
215	58191.4	33520.1	1622.8	98.3492	98.3492	outside	98.3492		215	57229.3	27318.7	4116.1	48.803	48.803	outside edge	48.803
216	57389.3	33607.6	2302.19	29.2751	29.2751	outside edge	29.2751		216	45828.7	27388.6	2098.19	95.8724	95.8724	inside	-95.8724
217	61331.8	33622.6	1630.5	12.797	12.797	inside	-12.797		217	52348	27398.5	2364.76	41.6558	41.6558	outside edge	41.6558
218	71595.9	33690.4	2703.15	22.8957	22.8957	inside edge	-22.8957		218	65545.2	27404.5	1815.95	70.3476	70.3476	inside	-70.3476
219	67002.3	33914.7	2014.54	86.4145	86.4145	outside	86.4145		219	37816.1	27464.1	1485.32	125.92	125.92	inside	-125.92
220	48944.1	33978.3	1340.12	32.9502	32.9502	outside edge	32.9502		220	70115.5	27450.2	2871.74	4.65634	4.65634	outside edge	4.65634
221	64665.2	33994.9	3004.05	629.132	629.132	outside	629.132		221	42505.6	27494.9	1741.87	21.5769	21.5769	inside	-21.5769
222	73188.9	34183.4	2610.56	25.2629	25.2629	outside edge	25.2629		222	58927.9	27584.3	1293.48	88.1368	88.1368	inside	-88.1368
223	71923.8	34248.8	4350.66	135.481	135.481	outside	135.481		223	59802.2	27618.7	3229.67	43.5997	43.5997	inside	-43.5997
224	54350.5	34314.1	1389.04	108.704	108.704	outside	108.704		224	52831	27666.9	1425.46	217.793	217.793	outside	217.793
225	56707.8	34385.6	2537.96	17.4454	17.4454	outside edge	17.4454		225	67744.4	27720	3198.9	46.8731	46.8731	inside	-46.8731
226	71488.3	34428.1	3644.3	22.1473	22.1473	inside	-22.1473		226	60814.3	27936.4	3405.53	66.5154	66.5154	inside	-66.5154
227	55901.1	34474.2	1363.52	40.2066	40.2066	inside	-40.2066		227	44632.4	28004.8	1042.37	178	178	outside	178
228	63711.2	34459.5	1783.49	17.6362	17.6362	outside edge	17.6362		228	53050	28046.8	3696.56	423.92	423.92	outside	423.92
229	61100.3	34575	1403.36	30.7305	30.7305	inside	-30.7305		229	58805	28031	3358.78	38.2643	38.2643	inside	-38.2643
230	51110.6	34711.4	2352.8	22.976	22.976	outside edge	22.976		230	67271.8	28057.2	3940.11	24.4078	24.4078	inside	-24.4078
231	73166.4	34802.2	3443.96	151.913	151.913	outside	151.913		231	56215.4	28100.4	3460.05	183.457	183.457	outside	183.457
232	67621.5	35012.2	2325.66	110.502	110.502	outside	110.502		232	61232.9	28133.9	2283.53	10.7189	10.7189	inside edge	-10.7189
233	67443.4	35200.4	3927.67	5.19899	5.19899	inside edge	-5.19899		233	65608.4	28300.5	1935.66	21.6651	21.6651	inside	-21.6651
234	71981.5	35448.5	3997.21	66.9749	66.9749	inside	-66.9749		234	68117.2	28494.2	3236.83	288.317	288.317	outside	288.317
235	69857.4	35750.5	2944.98	25.6348	25.6348	outside edge	25.6348		235	68401.1	28600.2	3765.06	27.9521	27.9521	outside edge	27.9521
236	75324.1	36081.3	4078.82	9.92167	9.92167	outside edge	9.92167		236	59044.2	28656.8	3457.29	18.8999	18.8999	inside edge	-18.8999
237	69437.1	36175	3374.69	0.96781	0.96781	outside edge	0.96781		237	56494.4	28766.8	2007.28	18.415	18.415	outside edge	18.415
238	73433.8	36296	4038.04	37.4677	37.4677	outside	37.4677		238	67198.8	28832.5	734.934	65.1995	65.1995	outside	65.1995
239	76063.5	36381.8	3110.32	121.903	121.903	inside	-121.903		239	61882.7	29113.3	1792.06	59.026	59.026	inside	-59.026
240	67248.1	36631.1	3516.12	22.279	22.279	inside	-22.279		240	56342.7	29210.9	2854.19	30.3178	30.3178	inside	-30.3178
241	74663.2	36868.7	2917.3	59.3847	59.3847	outside edge	59.3847		241	62475.3	29259.6	3465.15	177.06	177.06	outside	177.06
242	72539.9	36919.3	3849.18	149.853	149.853	outside	149.853		242	48299.5	29264.8	4823.93	573.437	573.437	outside	573.437
243	59333.8	36984.2	1575.4	139.471	139.471	outside	139.471		243	61840.7	29279.8	2903.87	23.6066	23.6066	outside edge	23.6066
244	63402.8	37344	2871.8	135.511	135.511	outside	135.511		244	62756	29460.2	3539.85	27.8761	27.8761	inside	-27.8761
245	67064.1	37963.1	1512.08	14.7488	14.7488	outside edge	14.7488		245	51912.2	29529.2	1818.15	53.0652	53.0652	inside	-53.0652
246	69736.6	38256.5	2312.27	56.928	56.928	inside	-56.928		246	54797.3	29899.1	1039.59	66.0167	66.0167	inside	-66.0167
247	63647.6	38385.4	3026.06	15.5063	15.5063	outside edge	15.5063		247	53563.6	29938.7	2962.28	242.148	242.148	outside	242.148
248	67822.1	38421	3389.05	102.953	102.953	outside	102.953		248	49117.5	30020.3	4685.74	862.031	862.031	outside	862.031
249	66623.2	38500	2538.19	88.4829	88.4829	inside	-88.4829		249	53625.4	30179	5003.42	1192.09	1192.09	outside	1192.09
250	73094.6	38660.1	2496.63	129.399	129.399	outside	129.399		250	54072	30273.5	2808.09	389.606	389.606	outside	389.606
251	64969.8	38894.8	1581.74	105.418	105.418	inside	-105.418		251	41723.5	30343.1	2029.96	354.833	354.833	outside	354.833
252	71456.8	39356.9	1373.51	64.1106	64.1106	outside	64.1106		252	71116.7	30371.6	3635.43	37.2745	37.2745	inside	-37.2745
253	61109.3	39410.8	2094.7	43.2202	43.2202	outside	43.2202		253	44001.1	30408.7	5245.88	1468.34	1468.34	outside	1468.34
254	72582.7	39421	3130.84	200.668	200.668	outside	200.668		254	58499.9	30513	2656.44	118.423	118.423	inside	-118.423
255	61907.9	39561.4	1647.38	26.8121	26.8121	inside	-26.8121		255	52851.3	30594.6	1453.63	102.38	102.38	inside	-102.38
256	75494.1	39859.9	2275.45	7.30546	7.30546	outside edge	7.30546		256	51750.6	30770	5377.87	1235.23	1235.23	outside	1235.23
257	73291.5	40176.1	3871.01	350.931	350.931	outside	350.931		257	49327.6	30830.2	5349	1047.61	1047.61	outside	1047.61
258	76067.9	41106.1	2939.02	220.751	220.751	outside	220.751		258	45033.6	30869.8	2695.4	30.3078	30.3078	inside	-30.3078
259	68732.4	41596	2991.12	57.3146	57.3146	inside	-57.3146		259	56257	30891.8	1910.25	15.9525	15.9525	outside edge	15.9525
260	75624.4	41588.8	2589.26	212.079	212.079	outside	212.079		260	52033.5	30972.9	1878.07	18.1365	18.1365	inside	-18.1365
261	75848.1	41856	2014.37	12.6594	12.6594	outside edge	12.6594		261	47882.7	31020.1	3353.15	69.0379	69.0379	inside	-69.0379
262	76129.8	42777.4	3841.09	25.2175	25.2175	outside edge	25.2175		262	47888.1	31094.9	2559.56	63.2313	63.2313	inside	-63.2313
263	71342.6	43103.3	2207.55	18.6093	18.6093	outside edge	18.6093		263	63568.9	31112.6	1725.29	38.7447	38.7447	inside	-38.7447
264	68981.9	44351.1	4032.75	274.967	274.967	outside	274.967		264	54926.7	31285.3	1734.43	159.182	159.182	outside	159.182
265	63635.3	44729.8	1411.89	33.0394	33.0394	outside edge	33.0394		265	67127.3	31287.1	4298.2	23.2453	23.2453	inside edge	-23.2453
266	72221	45261.7	1529.01	221.775	221.775	outside	221.775		266	53776.6	31407	2165.2	55.255	55.255	outside edge	55.255
267	65269.9	45353.3	3141.25	69.9307	69.9307	outside	69.9307		267	62236.7	31429.9	4466.33	25.3404	25.3404	inside	-25.3404
268	66575.4	46146.6	1639.44	93.3225	93.3225	outside	93.3225		268	45780.3	31576.3	1358.15	23.239	23.239	outside edge	23.239
269	67374.4	46961.2	894.31	31.5994	31.5994	outside	31.5994		269	63898.9	31594.3	4272.05	80.5455	80.5455	inside	-80.5455
270	68889.6	47070.8	1178.42	54.4075	54.4075	outside	54.4075		270	51259.5	31674.8	572.926	203.722	203.722	outside	203.722
271	70830.3	47714.2	4106.06	202.392	202.392	outside	202.392		271	48699.6	31715.1	4386.49	573.975	573.975	outside	573.975
272	67615	47869.6	2980.2	305.423	305.423	outside	305.423		272	50860.5	31770.9	4990.82	1247.23	1247.23	outside	1247.23
273	65817.7	48589.4	1670.49	74.7368	74.7368	outside	74.7368		273	58953.6	31769.6	1721.37	27.7395	27.7395	outside edge	27.7395
274	66103.8	48765.4	1914.36	12.2039	12.2039	inside edge	-12.2039		274	48476.5	31873.9	1458.45	389.911	389.911	outside	389.911
275	38340.2	215.773	2066.84	9.20061	9.20061	outside edge	9.20061		275	56583.3	31884.6	1744.35	20.2598	20.2598	outside edge	20.2598
276	14625.1	3112.06	3038.17	142.959	142.959	outside	142.959		276	56897.7	31916.5	3403.39	28.5898	28.5898	outside edge	28.5898
277	5316.76	3335.84	3438.18	216.067	216.067	outside	216.067		277	60502.8	31916.8	826.85	374.343	374.343	outside	374.343
278	46899.5	3317.55	2694.15	303.715	303.715	outside	303.715		278	49600	32045	3006.98	19.8973	19.8973	inside edge	-19.8973
279	38662.3	3944.7	3222.9	97.9743	97.9743	outside	97.9743		279	64266.7	32099.4	3282.16	8.63787	8.63787	outside edge	8.63787
280	16189.9	4638.52	2809.14	47.3611	47.3611	outside edge	47.3611		280	62364.1	32190	2876.19	41.1541	41.1541	inside	-41.1541
281	5650.75	6538.29	3125.54	275.969	275.969	outside	275.969		281	65993.2	32184.6	3153.73	79.0759	79.0759	inside	-79.0759
282	58691.6	6724.91	3154.59	139.517	139.517	outside	139.517		282	71591.2	32179.2	2951.47	27.2698	27.2698	outside edge	27.2698
283	1059.92	7009.13	2899.64	57.8094	57.8094	outside edge	57.8094		283	64159.6	32237	4422.6	6.3675	6.3675	outside edge	6.3675
284	24217.5	7571.92	2745.89	88.243	88.243	outside	88.243		284	65693.7	32248.2	3783.5	69.9484	69.9484	inside	-69.9484
285	51084.7	7976.33	3170.82	106.053	106.053	outside	106.053		285	46756.3	32284.1	2571.64	33.8596	33.8596	inside	-33.8596
286	19790.2	8634.48	1899.6	60.2502	60.2502	inside	-60.2502		286	64328.8	32286.1	4182.59	64.1346	64.1346	inside	-64.1346
287	4612.32	8891.99	3656.21	445.003	445.003	outside	445.003		287	53440.3	32378.2	2435.62	426.259	426.259	outside	426.259
288	12854.7	9464.45	3274.45	20.2004	20.2004	inside	-20.2004		288	56475.3	32375	3261.86	383.721	383.721	outside	383.721
289	12325.4	11399.6	3446.16	114.918	114.918	outside	114.918		289	50671.3	32485.5	825.43	350.962	350.962	outside	350.962
290	11365.4	12788.7	2720.86	230.233	230.233	outside	230.233		290	50368.8	32510	4812.19	858.501	858.501	outside	858.501
291	189.815	12957.4	3462.79	219.212	219.212	outside	219.212		291	50778.8	32516.9	3568.94	13.0845	13.0845	inside	-13.0845
292	3066.14	13093.4	3326.07	769.383	769.383	outside	769.383		292	61099.2	32541.3	1414.03	278.413	278.413	outside	278.413
293	19269.5	13211.4	2063.79	186.396	186.396	outside	186.396		293	71343.4	32561.3	3075.62	106.188	106.188	inside	-106.188
294	69113.5	13839.9	2300.06	36.8367	36.8367	outside edge	36.8367		294	51542.4	32615.4	3723.73	651.691	651.691	outside	651.691
295	64801.4	14098.9	2929.77	38.9853	38.9853	outside edge	38.9853		295	70524.7	32640.8	2476.63	109.476	109.476	inside	-109.476
296	5626.08	14313.5	3147.94	31.9006	31.9006	inside	-31.9006		296	69063.2	32820.9	2221.79	9.24399	9.24399	inside	-9.24399
297	5082.5	14953.3	3335.68	292.276	292.276	outside	292.276		297	70116	32851.7	1876.99	6.86396	6.86396	inside edge	-6.86396
298	11931.6	15304	3038.36	188.558	188.558	outside	188.558		298	62172.6	32873.9	2458.73	130.7	130.7	outside	130.7
299	6736.69	16278	2092.15	114.378	114.378	outside	114.378		299	62370.6	32883.3	1873.44	18.9386	18.9386	inside	-18.9386
300	4097.88	16564.9	2886.05	106.746	106.746	outside	106.746		300	48206.6	32937.5	1868.94	397.511	397.511	outside	397.511
301	68882.3	17190.1	2642.41	24.559	24.559	outside edge	24.559		301	51895.6	33014.5	1405.53	102.037	102.037	outside	102.037
302	56861.2	19544.2	2976.74	3.93126	3.93126	outside edge	3.93126		302	52996.3	33035.5	1885.91	110.885	110.885	inside	-110.885
303	68253.5	19779.3	2933.93	411.834	411.834	outside	411.834		303	55789.7	33257.8	1246.78	29.5316	29.5316	inside	-29.5316
304	72781.2	20235.1	2518.26	317.595	317.595	outside	317.595		304	69579.6	33356.8	2741.23	104.587	104.587	inside	-104.587
305	2875.24	20643.3	2834.12	233.911	233.911	outside	233.911		305	59833.1	33413.7	4417.23	41.6155	41.6155	inside	-41.6155
306	12200.1	21573.1	2152.22	91.5363	91.5363	outside	91.5363		306	67287.6	33403.5	2726.28	51.0775	51.0775	inside	-51.0775
307	77156.7	21889.6	840.134	49.8789	49.8789	inside	-49.8789		307	66419.3	33558.5	1374.09	54.4725	54.4725	inside	-54.4725
308	53754.9	22023.7	2773.41	57.2283	57.2283	outside edge	57.2283		308	53420.1	33625.7	1870.11	440.097	440.097	outside	440.097
309	32961.3	22384.8	3356.68	116.782	116.782	outside	116.782		309	67411.5	33618.3	3983.28	93.2535	93.2535	inside	-93.2535
310	65333.2	22608.9	2769.81	263.259	263.259	outside	263.259		310	64965.3	33712.3	1719.19	64.4191	64.4191	inside	-64.4191
311	24758.4	22919.5	2646.68	34.3477	34.3477	outside edge	34.3477		311	71595.9	33690.4	2703.15	22.8957	22.8957	inside edge	-22.8957
312	26479.3	22992.8	3135.85	164.749	164.749	outside	164.749		312	73115.2	33748.6	2559.03	97.3853	97.3853	inside	-97.3853
313	36555.9	23137	2990.03	15.6641	15.6641	outside edge	15.6641		313	50108.3	33813.3	1733.04	25.8799	25.8799	inside	-25.8799
314	60499.4	23308.4	1485.09	68.7311	68.7311	outside	68.7311		314	50737.6	33898.7	1740.63	16.3982	16.3982	outside edge	16.3982
315	65265.1	23578.8	2836.02	133.601	133.601	outside	133.601		315	56347.5	33921	1941.01	97.1477	97.1477	inside	-97.1477
316	11643.5	26726.4	2628.02	14.632	14.632	outside edge	14.632		316	66902.4	33961.8	2847.73	58.4822	58.4822	inside	-58.4822
317	11422.9	27194.2	2706.88	24.664	24.664	inside	-24.664		317	57699.5	34087.3	2967	181.609	181.609	outside	181.609
318	65986.9	27936.9	2689.96	120.116	120.116	outside	120.116		318	62819.4	34268.3	1776.56	23.4474	23.4474	inside	-23.4474
319	6704.34	28355.4	3312.04	68.4769	68.4769	outside	68.4769		319	66083.7	34258.8	2139.85	97.082	97.082	inside	-97.082
320	13685.6	28393	2103.12	71.05	71.05	outside	71.05		320	51113.4	34329.1	3812	997.889	997.889	outside	997.889
321	69644.2	28866	2352.99	27.6754	27.6754	inside	-27.6754		321	74823	34331.5	2399.97	25.0713	25.0713	inside edge	-25.0713
322	70882.6	28837.7	2570.69	279.388	279.388	outside	279.388		322	77247.8	34636.8	4546.66	33.4577	33.4577	outside edge	33.4577
323	63698.3	28971.5	615.395	756.358	756.358	outside	756.358		323	52194.9	34720.2	5182.81	764.12	764.12	outside	764.12
324	69763.1	29210.6	2520.21	7.71796	7.71796	inside edge	-7.71796		324	61987.2	34758.2	2387.73	46.2491	46.2491	inside	-46.2491
325	72525.9	29650	2890.5	32.5942	32.5942	outside edge	32.5942		325	60588.4	34876.1	2105.92	210.231	210.231	outside	210.231
326	62729	30119	2753.9	42.5741	42.5741	inside	-42.5741		326	67234.3	34923.7	1552.13	54.1331	54.1331	inside	-54.1331
327	68608.4	30259.1	2202.48	165.418	165.418	outside	165.418		327	72488	35206.9	2311.01	28.1895	28.1895	outside edge	28.1895
328	12834.1	30766.5	2855.1	31.3462	31.3462	outside	31.3462		328	61333.5	35212.5	4447.94	37.8276	37.8276	inside	-37.8276
329	203.322	32461	3033.39	166.254	166.254	outside	166.254		329	71388.2	35304	1644.35	64.6801	64.6801	inside	-64.6801
330	1091.48	32911.9	3033.81	118.188	118.188	outside	118.188		330	50681.8	35540.8	862.484	49.9504	49.9504	outside edge	49.9504
331	5270.8	32911.6	2833.25	150.92	150.92	outside	150.92		331	64763.6	35530.7	1807.91	602.894	602.894	outside	602.894
332	1920.86	33380.1	2741.31	104.71	104.71	outside	104.71		332	53756.5	35561.5	4946.76	1157.56	1157.56	outside	1157.56
333	72444.7	33454.5	2950.54	28.4347	28.4347	inside	-28.4347		333	58793.1	35626.3	760.1	16.4837	16.4837		0
334	11752.6	35235	2763.8	147.171	147.171	outside	147.171		334	75572.2	35779.6	4153.64	72.6345	72.6345	inside	-72.6345
335	48503.7	35493.8	2611.18	165.273	165.273	outside	165.273		335	61967	35836.6	3281.68	8.63305	8.63305	inside edge	-8.63305
336	68204.8	35698.1	2851.78	56.4808	56.4808	inside	-56.4808		336	63646	35923.3	2393.31	18.8184	18.8184	outside edge	18.8184
337	69880.8	36207.4	2446.81	29.8204	29.8204	outside edge	29.8204		337	66383.2	35904.4	2753.79	21.8818	21.8818	outside edge	21.8818
338	4659.28	38587.1	1175.58	463.399	463.399	outside	463.399		338	57114.1	36219.7	691.701	388.595	388.595	outside	388.595
339	70148.5	38587.9	1848.15	160.033	160.033	outside	160.033		339	51800.6	36338.1	2750.84	56.3791	56.3791	inside	-56.3791
340	74813.5	39702.9	2794.08	290.5	290.5	outside	290.5		340	64382.7	36387.7	3805.25	489.278	489.278	outside	489.278
341	54848.1	40106.6	2607.95	18.2764	18.2764	outside edge	18.2764		341	64712.3	36367.8	3017.9	167.609	167.609	outside	167.609
342	30805.1	40934.9	2176.09	130.65	130.65	outside	130.65		342	63729.7	36617.2	4613.83	839.614	839.614	outside	839.614
343	72808.4	42924.4	2867.37	78.1205	78.1205	outside	78.1205		343	63359.3	36672	2329.93	5.29705	5.29705	outside edge	5.29705
344	2288.6	43771.4	2726.83	43.3622	43.3622	outside edge	43.3622		344	67565.1	36703	3103.87	21.7364	21.7364	inside edge	-21.7364
345	3699.69	43831	3037.22	90.9468	90.9468	outside	90.9468		345	62875.7	36836.2	3434.71	123.703	123.703	inside	-123.703
346	34111.9	44133.8	2308.06	117.152	117.152	outside	117.152		346	56031.9	36972.1	3020	417.463	417.463	outside	417.463
347	65122.1	45389.9	2463.5	96.3787	96.3787	outside	96.3787		347	62455.7	37019.9	2695.33	371.24	371.24	outside	371.24
348	7396.16	46498.7	3186.99	78.7339	78.7339	outside	78.7339		348	61627.8	37450.7	2689.15	54.2723	54.2723	inside	-54.2723
349	64326	46708.4	2870.48	48.9445	48.9445	outside	48.9445		349	61818.6	37522.2	922.215	162.361	162.361	outside	162.361
350	5932.55	47258.8	2891.41	179.077	179.077	outside	179.077		350	74673.7	37741.4	2608.09	51.5674	51.5674	inside	-51.5674
351	1400.02	47855.5	3564.64	93.2748	93.2748	outside	93.2748		351	65819.8	37776.6	1117.62	9.34942	9.34942	outside edge	9.34942
352	12288.3	47844.5	2584.43	59.4425	59.4425	outside	59.4425		352	56660.4	37829.5	2326.53	640.976	640.976	outside	640.976
353	32512.9	49067.9	2617.66	221.346	221.346	outside	221.346		353	68678.7	37884.6	4318.93	425.404	425.404	outside	425.404
354	56651.2	50581.6	1133.02	442.015	442.015	outside	442.015		354	70031.6	38160.3	3551.37	30.6098	30.6098	inside	-30.6098
355	3422.84	51672.6	3324.26	921.301	921.301	outside	921.301		355	67083.6	38389.4	5406.01	1464.57	1464.57	outside	1464.57
356	8485.47	51849.8	2959.16	149.796	149.796	outside	149.796		356	63018.8	39099.9	1558.19	18.3518	18.3518	outside edge	18.3518
357	12035.9	52074	2945.98	59.888	59.888	outside edge	59.888		357	65622	39435.2	2125.37	12.9302	12.9302	inside	-12.9302
358	70794.9	52185.4	2938.67	81.7606	81.7606	inside	-81.7606		358	76221.5	39551	3629.24	206.119	206.119	outside	206.119
359	19768.2	53025.7	2739.37	16.0223	16.0223	outside edge	16.0223		359	76447.6	39606.4	1790.61	95.4581	95.4581	inside	-95.4581
360	21186.5	53461.8	2931.39	147.238	147.238	outside	147.238		360	77166.6	39769.8	2360.49	64.7082	64.7082	inside	-64.7082
361	9868.26	53887.7	1209.32	482.533	482.533	outside	482.533		361	74047.8	39885.7	3863.48	63.4405	63.4405	inside	-63.4405
362	11049.4	53894.2	3008.75	34.4878	34.4878	outside	34.4878		362	76278.6	40107.9	5087.66	753.967	753.967	outside	753.967
363	75792.2	54578.1	2812.65	14.0164	14.0164	outside edge	14.0164		363	70522.6	40253.2	2739.64	121.486	121.486	inside	-121.486
364	5555.08	56398	2570.82	122.47	122.47	outside	122.47		364	64886.4	40292	3309.6	599.819	599.819	outside	599.819
365	22036.5	56701.9	2697.26	50.9062	50.9062	inside	-50.9062		365	65659	40324	991.396	498.369	498.369	outside	498.369
366	60600.6	57029.3	3272.3	215.205	215.205	outside	215.205		366	65866.6	40458.4	2536.36	155.687	155.687	outside	155.687
367	6297.92	58901.6	2690.11	193.592	193.592	outside	193.592		367	73107.5	40485.9	1990.04	44.9314	44.9314	inside	-44.9314
368	46692	59023.7	3021.78	216.052	216.052	outside	216.052		368	66418	40608.1	3488.49	416.999	416.999	outside	416.999
369	71850.8	59789.4	3251.53	23.9286	23.9286	inside edge	-23.9286		369	63701.6	40759.6	1596.83	27.0083	27.0083	inside	-27.0083
370	76088.6	60609.1	2901.11	55.3829	55.3829	outside edge	55.3829		370	69286.9	40788.8	2159.13	129.524	129.524	outside	129.524
371	5600.81	60784.1	2206.15	61.6725	61.6725	outside edge	61.6725		371	75701.9	40843.2	3078.98	50.4938	50.4938	inside	-50.4938
372	68789.4	62170.6	2785.64	36.0547	36.0547	inside	-36.0547		372	75506.9	41156.8	2663.33	27.1758	27.1758	inside	-27.1758
373	15449.5	63527.7	2968.98	59.6924	59.6924	outside	59.6924		373	73045.4	41589.8	2226.95	57.3674	57.3674	outside	57.3674
374	43060	63830.3	2775.17	108.677	108.677	outside	108.677		374	77787.4	41738	3399.85	25.7384	25.7384	outside edge	25.7384
375	20289.1	64165.9	2801.61	92.3105	92.3105	inside	-92.3105		375	74800.9	41761	2000.26	246.904	246.904	outside	246.904
376	58405.2	64208.2	3395.8	21.1487	21.1487	inside edge	-21.1487		376	72572.6	41811.5	4328.79	5.58512	5.58512	inside edge	-5.58512
377	73279.3	65203.6	2809.86	43.0612	43.0612	inside	-43.0612		377	67314	41949	4767.18	9.66952	9.66952	outside edge	9.66952
378	29963	65395.9	1984.94	62.8547	62.8547	inside	-62.8547		378	74289.3	42189.9	3874.1	8.48472	8.48472	inside edge	-8.48472
379	71565.3	65409.7	2784.44	15.8684	15.8684	outside edge	15.8684		379	77584.2	42235.4	4557	671.979	671.979	outside	671.979
380	36670.9	66046.1	1376.49	218.916	218.916	outside	218.916		380	65900.4	42551.5	2032.38	250.58	250.58	outside	250.58
381	29641.8	66482.9	2899.71	36.6128	36.6128	outside edge	36.6128		381	75282.5	43679.4	1664.67	107.638	107.638	inside	-107.638
382	20025.9	67624.7	2926.42	81.1691	81.1691	outside	81.1691		382	75710	43645.9	4624.55	446.931	446.931	outside	446.931
383	9469.13	67882.4	2762.1	59.4385	59.4385	inside	-59.4385		383	71339.3	43823.4	1588.76	36.6445	36.6445	inside	-36.6445
384	11105	68038	1615.02	130.578	130.578	outside	130.578		384	74250.1	44057.7	1500.94	44.4582	44.4582	inside	-44.4582
385	49403.2	68134.9	1245.95	90.9977	90.9977	inside	-90.9977		385	70748.8	44235.1	1742.7	60.0347	60.0347	outside edge	60.0347
386	75116.9	68158.3	1200.03	73.5086	73.5086	outside	73.5086		386	71218.9	44251.5	4586.51	1205.9	1205.9	outside	1205.9
387	23644.1	69190.8	2797.34	94.6588	94.6588	inside	-94.6588		387	72367.5	44808.7	1709.2	61.9967	61.9967	inside	-61.9967
388	7384.29	69419.9	2793.22	400.807	400.807	outside	400.807		388	76509.8	44738.1	424.916	7.36952	7.36952	outside edge	7.36952
389	50592.4	69613.7	2299.92	61.7216	61.7216	outside edge	61.7216		389	76435.6	46068.5	1432.73	9.55767	9.55767	inside edge	-9.55767
390	6493.98	71198.2	2753.57	146.862	146.862	outside	146.862		390	47451.5	1285.34	3733.93	317.369	317.369	outside	317.369
391	4831.51	71272.2	2941.07	121.899	121.899	outside	121.899		391	54507.2	1358.95	2718.34	183.346	183.346	outside	183.346
392	34834.2	71431.9	2529.22	18.9792	18.9792	inside	-18.9792		392	36061.7	1753.53	2836.21	35.089	35.089	outside edge	35.089
393	35949	72459	2849.03	26.2797	26.2797	outside edge	26.2797		393	37032.9	1826.42	178.32	1018.26	1018.26	outside	1018.26
394	36306.1	72587	2911.98	57.1416	57.1416	outside edge	57.1416		394	57291.2	1996.37	3036.1	189.008	189.008	outside	189.008
395	16436.3	73365.8	3070.78	202.513	202.513	outside	202.513		395	55683.5	2286.09	3065.41	58.898	58.898	outside edge	58.898
396	21697.1	73685.5	3010.95	14.2816	14.2816	inside edge	-14.2816		396	35667.4	2332.49	2805.24	511.69	511.69	outside	511.69
397	74389.4	74084.8	3124.84	87.463	87.463	outside	87.463		397	58884.1	2412.21	889.304	1641.9	1641.9	outside	1641.9
398	44842.3	75471	2937.08	200.474	200.474	outside	200.474		398	11295.4	4632.03	3903.01	204.155	204.155	outside	204.155
399	74028.7	75461	2665.55	386.953	386.953	outside	386.953		399	58094.3	4639.07	3075.75	428.42	428.42	outside	428.42
400	12430.3	75762.1	2100.5	121.679	121.679	outside	121.679		400	66539.7	5072.94	477.511	2074.16	2074.16	outside	2074.16
401	44480.5	76013.5	2394.91	31.3285	31.3285	inside	-31.3285		401	66554.4	5077.13	-202.473	2407.74	2407.74	outside	2407.74
402	51701.2	76042.5	2992.22	222.873	222.873	outside	222.873		402	15556.9	5131.59	2552.51	23.3947	23.3947	outside edge	23.3947
403	55453.8	76018.4	2685.02	105.246	105.246	outside	105.246		403	9629.99	5460.4	2175.6	550.336	550.336	outside	550.336
404	76599.3	76118.6	3091.27	1212.96	1212.96	outside	1212.96		404	57272.4	5456.11	3092.1	366.151	366.151	outside	366.151
405	53262	76578.1	3060.1	152.066	152.066	outside	152.066		405	55164.5	5480.25	2359.1	18.2669	18.2669	outside edge	18.2669
406	10207.6	76605.4	1858.37	1086.61	1086.61	outside	1086.61		406	178.092	5554.47	516.119	2494.82	2494.82	outside	2494.82
407	55863.5	76695.1	3396.51	74.8596	74.8596	outside	74.8596		407	15053.7	5639.87	2516.62	18.7111	18.7111	inside	-18.7111
408	18589.9	76934.6	1429.43	32.5841	32.5841	outside edge	32.5841		408	22066.2	6093.94	3269.81	7.2585	7.2585	inside edge	-7.2585
409	61026.6	674.619	2917.21	18.0539	18.0539	outside edge	18.0539		409	6741.51	6152.08	2450.7	33.6749	33.6749	outside edge	33.6749
410	72709.3	844.495	2888.78	46.1956	46.1956	outside edge	46.1956		410	3442.02	6594.23	1499.54	1341.19	1341.19	outside	1341.19
411	68475.5	1113.91	1527.71	93.0286	93.0286	outside	93.0286		411	1339.12	6714.05	2875.38	6.15622	6.15622	inside edge	-6.15622
412	57605.8	1169.76	2477.88	119.963	119.963	outside	119.963		412	5455.58	6821.23	3.24147	1878.62	1878.62	outside	1878.62
413	66530.4	1196.77	1909.18	131.19	131.19	outside	131.19		413	54620.4	6792.53	105.594	2251.63	2251.63	outside	2251.63
414	63177.7	1274.43	1898.26	374.535	374.535	outside	374.535		414	42276.7	7134.61	2188.49	259.957	259.957	outside	259.957
415	65961.3	1299.29	2776.36	110.453	110.453	outside	110.453		415	63944.4	7349.08	1994.93	793.895	793.895	outside	793.895
416	73446.7	1268.17	2606.26	23.2644	23.2644	outside edge	23.2644		416	67332.3	7597.43	272.204	1235.29	1235.29	outside	1235.29
417	73087.4	1313.66	3169.32	76.43	76.43	outside	76.43		417	68739.4	7721.12	1540.89	1209.39	1209.39	outside	1209.39
418	63215.2	1983.35	2218.92	22.3701	22.3701	inside	-22.3701		418	66826.5	7919.82	2586.41	532.202	532.202	outside	532.202
419	70807.8	2050.3	2325.12	10.3943	10.3943	outside edge	10.3943		419	7911.82	8013.24	1002.75	1285.27	1285.27	outside	1285.27
420	54714.2	2482.08	2306.31	155.86	155.86	outside	155.86		420	6252.3	8043.86	370.578	1732.48	1732.48	outside	1732.48
421	58614	2561.88	1572.35	187.44	187.44	outside	187.44		421	67972.2	8120.17	19.0798	1311.93	1311.93	outside	1311.93
422	61703.3	2581.12	2560.4	83.1635	83.1635	inside	-83.1635		422	9233.01	8139.07	36.7584	2031.63	2031.63	outside	2031.63
423	59514.2	2971.16	2050.08	26.1003	26.1003	inside edge	-26.1003		423	67313.1	8338.38	2486.78	11.8526	11.8526	inside edge	-11.8526
424	67581	2956.03	2877.46	185.641	185.641	outside	185.641		424	3691.68	8968.54	1017.72	1734.22	1734.22	outside	1734.22
425	66812.2	3012.76	2642.59	18.4051	18.4051	inside edge	-18.4051		425	37814.7	8946.26	3056.28	34.1027	34.1027	outside edge	34.1027
426	66503.7	3106.7	2197.91	98.9863	98.9863	outside	98.9863		426	5975.83	9160.81	3216.94	632.661	632.661	outside	632.661
427	71250.8	3252.99	2173.35	69.1145	69.1145	outside	69.1145		427	13112.8	10038	2131.66	343.885	343.885	outside	343.885
428	64776.9	3395.52	2399.94	61.7993	61.7993	outside	61.7993		428	5476.85	10117.7	367.768	1154.25	1154.25	outside	1154.25
429	67136.3	3403.84	1708.61	80.1442	80.1442	outside	80.1442		429	63426.7	10139.9	2569.76	25.6403	25.6403	inside	-25.6403
430	54447.8	3570.47	1782.08	323.308	323.308	outside	323.308		430	56253.8	10249.6	2937.3	29.9094	29.9094	outside edge	29.9094
431	59484.7	3563.48	1867.88	56.8655	56.8655	outside edge	56.8655		431	6677.92	10997.4	66.9641	2194.8	2194.8	outside	2194.8
432	70829	3689.72	1979.01	79.9934	79.9934	outside	79.9934		432	50598.5	12100.4	2989.36	24.0681	24.0681	outside edge	24.0681
433	57326.8	3765.05	1782.93	118.819	118.819	outside	118.819		433	70338.1	12855.3	1352.29	89.8218	89.8218	outside	89.8218
434	58561.9	3857.72	1687.93	125.535	125.535	outside	125.535		434	12189	13097	1819.21	574.262	574.262	outside	574.262
435	56866.6	4053.25	1871.97	222.379	222.379	outside	222.379		435	13263.2	13157.7	131.545	1293.78	1293.78	outside	1293.78
436	66001.9	4715.85	1993.91	52.7871	52.7871	outside edge	52.7871		436	66273.8	13209.3	2051.62	507.92	507.92	outside	507.92
437	57891.7	4958.02	2637.86	107.337	107.337	outside	107.337		437	62760.2	13281.1	1193.17	810.003	810.003	outside	810.003
438	64638.1	5948.76	2897.6	24.233	24.233	inside	-24.233		438	62044.8	13392	2512.83	12.5829	12.5829	inside edge	-12.5829
439	60201.8	6006.39	1362.85	37.7061	37.7061	outside	37.7061		439	65685.8	13438.5	2748.6	23.7312	23.7312	inside edge	-23.7312
440	70733.1	6013.02	2729.28	45.9488	45.9488	outside edge	45.9488		440	24973.6	13484.3	3373.87	6.85903	6.85903	outside edge	6.85903
441	54959.1	6033.06	1897.12	311.656	311.656	outside	311.656		441	65564.7	13525.8	866.862	1125.68	1125.68	outside	1125.68
442	55598.6	6130.75	1972.07	117.413	117.413	outside	117.413		442	852.658	13786	2078.86	774.209	774.209	outside	774.209
443	56819	6124.09	1533.63	561.906	561.906	outside	561.906		443	113.562	13889.1	3306.48	967.838	967.838	outside	967.838
444	66061	6237.29	2577.92	76.2035	76.2035	outside	76.2035		444	62411.9	13891.1	2835.52	282.88	282.88	outside	282.88
445	68049.8	6450.41	1307.99	175.379	175.379	outside	175.379		445	31009.6	14022.2	1794.89	55.5859	55.5859	outside	55.5859
446	53820.5	6595.43	1857.81	358.875	358.875	outside	358.875		446	66094.3	14410.4	2275.32	680.971	680.971	outside	680.971
447	66876.6	6581.67	2745.29	269.886	269.886	outside	269.886		447	19916	14918.3	2325.51	75.8458	75.8458	inside	-75.8458
448	62233.8	6703.72	2144.61	76.6103	76.6103	outside	76.6103		448	19877	15038	1841.61	26.0622	26.0622	outside edge	26.0622
449	52718.6	6745.5	1706.21	26.9121	26.9121	inside	-26.9121		449	2313.05	15162.1	3133.95	26.8847	26.8847	outside edge	26.8847
450	64411.6	6743.86	1629.44	158.881	158.881	outside	158.881		450	2055.95	15200.9	2265.09	290.975	290.975	outside	290.975
451	54071	6854.99	1972.33	190.022	190.022	outside	190.022		451	1515.45	15276.1	2968.57	97.7457	97.7457	outside	97.7457
452	64766	6841.53	1514.36	107.904	107.904	outside	107.904		452	5486.66	15492.7	3414.74	223.983	223.983	outside	223.983
453	51771	6986.39	1466.6	130.881	130.881	outside	130.881		453	10073.1	15501	2965.74	62.7332	62.7332	outside	62.7332
454	66290.7	7089.69	2706.75	344.829	344.829	outside	344.829		454	66125.1	16532.3	2424.09	7.65781	7.65781	outside edge	7.65781
455	62546.8	7282.4	2629.22	37.1736	37.1736	outside edge	37.1736		455	5528.81	16695.8	3530.53	391.664	391.664	outside	391.664
456	67359.3	7358.51	1943.55	21.2368	21.2368	inside	-21.2368		456	15644.9	16913.2	2428.83	45.1573	45.1573	outside edge	45.1573
457	57377.9	7486.01	1498.34	197.481	197.481	outside	197.481		457	68400.9	17151.4	92.2941	1960.32	1960.32	outside	1960.32
458	65697.5	7492.8	2766.66	37.7193	37.7193	inside	-37.7193		458	264.934	17282	3246.3	81.2914	81.2914	outside	81.2914
459	65870.5	7537.25	1749.62	25.5943	25.5943	outside edge	25.5943		459	66689.2	17711.8	1294.76	1000.08	1000.08	outside	1000.08
460	56424.7	7619.32	1113.38	123.456	123.456	outside	123.456		460	54850.8	17841.3	291.376	1453.29	1453.29	outside	1453.29
461	61524.2	7646.1	1842.09	56.4113	56.4113	inside	-56.4113		461	5529.84	17934.6	1880.2	532.965	532.965	outside	532.965
462	55657.7	7900.18	1870.17	24.9599	24.9599	outside edge	24.9599		462	67605.2	17939.6	-117.355	2160.42	2160.42	outside	2160.42
463	66178.2	8203.69	2651.79	23.9864	23.9864	inside edge	-23.9864		463	55629.2	18307.5	3116.61	50.0438	50.0438	outside edge	50.0438
464	69029	8292.95	1667.57	17.7917	17.7917	inside	-17.7917		464	14213	18946.8	3421.2	5.12342	5.12342	inside edge	-5.12342
465	66624.7	8431.75	2428.93	161.894	161.894	outside	161.894		465	60323.9	19756	2468.18	155.9	155.9	outside	155.9
466	49167.6	8626.33	2532.09	165.394	165.394	outside	165.394		466	65894.1	19910.5	2188.7	280.043	280.043	outside	280.043
467	56500.4	8644.22	2018.9	253.854	253.854	outside	253.854		467	4202.47	19970.4	2855.21	23.3355	23.3355	outside edge	23.3355
468	51138.5	8752.06	1827.82	52.7446	52.7446	inside	-52.7446		468	27344.3	20180.4	302.731	771.554	771.554	outside	771.554
469	57946.5	8961.52	2223.05	3.17527	3.17527	inside edge	-3.17527		469	25403.5	20490	3356.74	127.1	127.1	outside	127.1
470	60931.9	9049.74	1896.02	84.3259	84.3259	outside	84.3259		470	29601.3	21062.1	1273.05	3.87653	3.87653	outside edge	3.87653
471	67121.8	9049.14	2336.36	24.4982	24.4982	inside	-24.4982		471	22984.2	21169.3	2719.91	12.5287	12.5287	inside	-12.5287
472	62867.3	9238.82	1625.73	188.344	188.344	outside	188.344		472	56720.9	21253.6	3329.66	184.104	184.104	outside	184.104
473	64863.9	9236.65	1805.27	21.0359	21.0359	inside edge	-21.0359		473	8240.53	21333.9	1880.18	895.81	895.81	outside	895.81
474	64738.2	9257.74	2257.94	17.44	17.44	outside edge	17.44		474	5479.82	21852.5	3449.22	171.361	171.361	outside	171.361
475	60045.5	9402.88	2119.54	15.4603	15.4603	inside	-15.4603		475	32854.9	22091.6	2106.85	254.375	254.375	outside	254.375
476	62642	9465.47	2309.4	146.519	146.519	outside	146.519		476	73478.5	22488.9	187.631	1694.44	1694.44	outside	1694.44
477	69267.6	9481.7	1836.3	43.7657	43.7657	outside edge	43.7657		477	26790.2	22513.2	2407.44	189.794	189.794	outside	189.794
478	70043.8	9495.56	1768.49	329.104	329.104	outside	329.104		478	60496.9	22680.8	832.942	36.3109	36.3109	outside edge	36.3109
479	61112.8	9579.16	2453.34	39.7108	39.7108	inside	-39.7108		479	60667.8	22693.8	363.931	182.28	182.28	outside	182.28
480	65296.8	9556.54	2258.25	46.7073	46.7073	outside	46.7073		480	20447.9	22813.2	3755.42	330.432	330.432	outside	330.432
481	47534.9	9999.1	1137.14	162.311	162.311	outside	162.311		481	68334.4	22834.4	1737.25	211.206	211.206	outside	211.206
482	68069.9	10027.6	2544.02	55.6943	55.6943	outside	55.6943		482	60587.6	22949.3	1675.38	54.6732	54.6732	inside	-54.6732
483	60791.7	10214.6	2451.9	154.565	154.565	outside	154.565		483	5539.9	23202.7	120.31	1999.24	1999.24	outside	1999.24
484	64840.1	10265.4	2296.58	80.1604	80.1604	outside	80.1604		484	24515.2	23350.3	2468.24	74.5906	74.5906	inside	-74.5906
485	61650.8	10379.1	2761.78	14.1258	14.1258	outside edge	14.1258		485	43431.4	23382.4	2787.81	47.7353	47.7353	outside edge	47.7353
486	62441	10463	2454.04	21.0278	21.0278	inside edge	-21.0278		486	65988.7	23407.9	3555.01	103.847	103.847	outside	103.847
487	57242.3	10839.3	1646.64	161.315	161.315	outside	161.315		487	67313.9	23504.9	2517.47	73.373	73.373	inside	-73.373
488	60890.4	11047.9	2873.55	93.0274	93.0274	outside	93.0274		488	24323.2	23567.3	3454.37	116.39	116.39	outside	116.39
489	58951.3	11640.1	2096.24	21.6029	21.6029	outside edge	21.6029		489	4135.73	23618.4	2637.65	451.32	451.32	outside	451.32
490	67988.9	11633.4	1918.37	8.97167	8.97167	outside edge	8.97167		490	14962.3	23657.9	2831.25	107.277	107.277	outside	107.277
491	68343.1	11634	2261.03	54.6446	54.6446	outside	54.6446		491	73262.8	23709	92.995	2143.21	2143.21	outside	2143.21
492	57749.1	11954	2708.95	124.132	124.132	outside	124.132		492	11544.5	23741.9	-245.918	1307.29	1307.29	outside	1307.29
493	59489.2	12026.3	2744.09	245.823	245.823	outside	245.823		493	68391	24027.4	2588.01	40.1875	40.1875	inside	-40.1875
494	70234	12314.4	2480.48	110.775	110.775	outside	110.775		494	14735.7	24100.7	2808.18	17.8952	17.8952	inside edge	-17.8952
495	53077	12576	2488.97	193.747	193.747	outside	193.747		495	2955.82	24450.3	997.351	1264.84	1264.84	outside	1264.84
496	57402.9	12629.2	1881.52	9.32094	9.32094	outside edge	9.32094		496	730.013	24724.8	109.607	2500.93	2500.93	outside	2500.93
497	58215.1	12755.8	1670.13	75.7692	75.7692	inside	-75.7692		497	69067.1	26318.9	2642	403.857	403.857	outside	403.857
498	55979.1	12896.6	2815.21	89.2738	89.2738	outside	89.2738		498	64914.8	26408.4	3300.61	34.6368	34.6368	outside	34.6368
499	66251.9	12980.9	1485.32	233.866	233.866	outside	233.866		499	6995.25	27781.5	2215.63	477.046	477.046	outside	477.046
500	54489.5	13041.5	2825.31	340.303	340.303	outside	340.303		500	72814.5	27826.3	1076.81	61.0087	61.0087	outside	61.0087
501	58422.2	13074.5	1538.93	124.837	124.837	outside	124.837		501	32411.4	27965	545.979	472.759	472.759	outside	472.759
502	58105.5	13241.7	1540.46	21.7996	21.7996	outside edge	21.7996		502	65783.4	28031.4	2909.91	29.7922	29.7922	inside	-29.7922
503	63565.1	13636.4	2647.47	23.3707	23.3707	inside edge	-23.3707		503	22058.4	28298.4	852.758	432.82	432.82	outside	432.82
504	59341.1	14109	2287.39	173.391	173.391	outside	173.391		504	62197.6	28316	2656.99	167.876	167.876	outside	167.876
505	52604.7	14186.7	2099.89	63.0899	63.0899	outside	63.0899		505	5318.47	28497.6	1913.63	691.378	691.378	outside	691.378
506	48244.3	14257.3	1274.76	361.939	361.939	outside	361.939		506	4199.51	28748.6	344.843	833.109	833.109	outside	833.109
507	56391.8	14325.2	2010.51	100.623	100.623	outside	100.623		507	5254.65	28902.7	3413.55	381.543	381.543	outside	381.543
508	66601.6	14320.1	2745.35	92.0115	92.0115	outside	92.0115		508	63742.6	28968.3	-2127.6	2434.75	2434.75	outside	2434.75
509	62214.9	14407.4	2753.5	178.7	178.7	outside	178.7		509	61997.4	29027.5	2712.91	14.3332	14.3332	inside edge	-14.3332
510	54616.8	14436	1799.22	164.896	164.896	outside	164.896		510	62633	29350.7	2935.35	184.004	184.004	outside	184.004
511	57509.1	14446	1753.07	383.623	383.623	outside	383.623		511	65791.3	29768	-36.486	1545.48	1545.48	outside	1545.48
512	53901.4	14650.9	1642.42	25.7971	25.7971	inside	-25.7971		512	50054.8	30740.4	2389.7	16.1133	16.1133	inside edge	-16.1133
513	60679.8	14718	2284.24	114.212	114.212	outside	114.212		513	12267.5	31057.1	2704	63.8597	63.8597	inside	-63.8597
514	67593.2	14890.1	1382.03	47.1533	47.1533	inside	-47.1533		514	15302.3	31764	3469.44	157.565	157.565	outside	157.565
515	54788.8	15083.9	2152.3	98.3423	98.3423	outside	98.3423		515	5506.3	31992.6	-99.559	1738.13	1738.13	outside	1738.13
516	64899.8	15463.1	2262.97	12.9474	12.9474	inside edge	-12.9474		516	55398	32000.6	1253.23	611.637	611.637	outside	611.637
517	57249.3	16236.8	1140.25	91.7145	91.7145	outside	91.7145		517	520.655	32128.4	3239.55	24.5306	24.5306	outside edge	24.5306
518	45611.4	16613.1	1303.55	76.9541	76.9541	outside	76.9541		518	65448.4	32475.7	2958.91	133.96	133.96	inside	-133.96
519	54315.4	16720.9	1296.55	366.179	366.179	outside	366.179		519	17450.8	32593.6	3451.47	96.1446	96.1446	outside	96.1446
520	61426.8	16763.1	1789.64	35.4095	35.4095	outside edge	35.4095		520	62780.3	32668.3	3390.64	26.4216	26.4216	outside edge	26.4216
521	58489.6	17118.5	2449.71	129.074	129.074	outside	129.074		521	552.871	32848.6	2664.93	248.926	248.926	outside	248.926
522	51273.5	17438.6	1589.86	288.72	288.72	outside	288.72		522	66531.3	32860.9	2601.53	76.9612	76.9612	outside	76.9612
523	58194.8	17568.7	2046.71	209.714	209.714	outside	209.714		523	5731.48	32897.5	2938.65	16.7121	16.7121	outside edge	16.7121
524	60750.1	17592.3	3017.33	12.9563	12.9563	outside edge	12.9563		524	1680.21	33178.8	3198.39	50.5656	50.5656	inside	-50.5656
525	69085.4	17851.1	3001.17	101.326	101.326	outside	101.326		525	1028.07	33227	3139.2	20.7393	20.7393	inside	-20.7393
526	58867.3	17932.2	1121.12	87.4745	87.4745	inside	-87.4745		526	5666.84	33916	1294.97	22.625	22.625	outside edge	22.625
527	60649.6	18012.1	3096.23	128.547	128.547	outside	128.547		527	1695.56	34252.6	-92.5331	1183.23	1183.23	outside	1183.23
528	57071.2	18518.9	1554.26	130.011	130.011	outside	130.011		528	7348	34478	3091.55	303.916	303.916	outside	303.916
529	65960.5	18588.7	1519.83	34.4168	34.4168	inside	-34.4168		529	70160.8	34443.6	2556.4	23.3016	23.3016	inside	-23.3016
530	59992.1	18820.4	2416.01	88.5879	88.5879	outside	88.5879		530	69485	34542.7	2999.48	30.0886	30.0886	outside	30.0886
531	56948.7	19168.6	1578.08	49.0687	49.0687	outside edge	49.0687		531	25355.9	34720.2	2845.24	22.7887	22.7887	outside edge	22.7887
532	53053.5	19222.2	3170.54	504.636	504.636	outside	504.636		532	48480.7	34976.4	3047.05	23.3292	23.3292	inside edge	-23.3292
533	57401	19223.3	2186.37	64.0793	64.0793	inside	-64.0793		533	73930.3	35093.6	239.012	611.887	611.887	outside	611.887
534	56079.1	19415.1	2250.24	243.032	243.032	outside	243.032		534	29073	35143.9	1307.03	478.538	478.538	outside	478.538
535	53412.9	19542.5	2598.9	32.5917	32.5917	outside edge	32.5917		535	74410.6	35163.6	1414.03	35.235	35.235	outside edge	35.235
536	60139.7	19619.8	2173.98	47.7789	47.7789	outside edge	47.7789		536	2331.83	35428.9	2595.49	41.2749	41.2749	inside	-41.2749
537	49562.2	20043.5	1773.7	99.2947	99.2947	outside	99.2947		537	53371.9	35483	1472.32	351.026	351.026	outside	351.026
538	52936.4	20361.5	1413.67	16.0696	16.0696	inside	-16.0696		538	16840.1	35527.6	1070.42	409.647	409.647	outside	409.647
539	59849.5	20352	2580.5	6.21267	6.21267	inside edge	-6.21267		539	3886.36	35905.1	186.57	230.657	230.657	outside	230.657
540	45931.7	20413.8	1955.39	192.263	192.263	outside	192.263		540	33083.8	36075.3	-3.90188	669.374	669.374	outside	669.374
541	56647.7	20434.6	2290.06	129.229	129.229	outside	129.229		541	7448.52	36221.9	1475.73	231.869	231.869	outside	231.869
542	47123.6	20484.6	1662.86	109.424	109.424	outside	109.424		542	74056.6	36330.8	691.951	913.945	913.945	outside	913.945
543	57387.8	20538.5	1306.3	41.4493	41.4493	outside edge	41.4493		543	5449.58	36410.8	2918.66	18.4167	18.4167	inside	-18.4167
544	55494.3	20614.9	2111.33	103.794	103.794	outside	103.794		544	73064.7	36493.4	2857.77	59.7533	59.7533	outside	59.7533
545	58576.7	20605	1521.78	5.64408	5.64408	inside edge	-5.64408		545	71641.2	36697.1	3061.8	24.7604	24.7604	inside	-24.7604
546	64247.7	20617.3	2003.59	44.6055	44.6055	outside edge	44.6055		546	6649.51	36842.6	1518.09	514.242	514.242	outside	514.242
547	64717.5	20782.1	2619.65	19.1084	19.1084	outside edge	19.1084		547	30037.1	37185.4	2927.74	18.385	18.385	outside edge	18.385
548	61095	20856.5	1861.85	68.6909	68.6909	outside	68.6909		548	57529.7	37254	-710.899	1988.42	1988.42	outside	1988.42
549	56665.4	20919.5	1845.05	247.529	247.529	outside	247.529		549	13425.9	37367.3	3485.55	125.727	125.727	outside	125.727
550	55186.6	21078.5	2482.29	71.079	71.079	inside	-71.079		550	77078.6	37966.3	2041.17	26.8534	26.8534	inside	-26.8534
551	64476.3	21270.4	1723.27	11.0527	11.0527	outside edge	11.0527		551	66091.3	38023.1	566.151	589.28	589.28	outside	589.28
552	50183.3	21806	2599.93	47.5937	47.5937	inside	-47.5937		552	69770.7	38744.2	1272.78	9.10678	9.10678	inside edge	-9.10678
553	56054.2	21853.6	1517.88	8.20416	8.20416	inside edge	-8.20416		553	4128.33	39434.2	2086.26	411.991	411.991	outside	411.991
554	46065.3	21900.3	1637.71	40.6621	40.6621	outside	40.6621		554	4076.77	39772.5	3398.27	102.339	102.339	outside	102.339
555	50408.5	22053.1	1441.51	48.2385	48.2385	inside	-48.2385		555	8307.98	39808.7	1325.18	727.66	727.66	outside	727.66
556	56837.8	22386.8	1622.05	7.56209	7.56209	inside edge	-7.56209		556	3422.26	40546.4	1338.01	563.748	563.748	outside	563.748
557	48773.2	22575.2	1477.63	86.19	86.19	outside	86.19		557	71491.7	40875.9	1552.32	282.2	282.2	outside	282.2
558	58907.7	22577.1	3302.12	61.2158	61.2158	outside	61.2158		558	23817.4	41136.1	3050.14	40.7912	40.7912	outside edge	40.7912
559	54774	22760.1	2256.87	44.9262	44.9262	outside	44.9262		559	11939.2	41203.2	2862.2	96.2399	96.2399	inside	-96.2399
560	41290.5	22942.7	1819.48	27.1513	27.1513	inside	-27.1513		560	71431.6	41789.8	2545.9	52.1433	52.1433	outside	52.1433
561	67860.7	23019.3	2141.39	169.335	169.335	outside	169.335		561	66733.9	42093.3	1960.33	15.0735	15.0735	inside edge	-15.0735
562	51478	23176.9	2505.55	63.5235	63.5235	outside edge	63.5235		562	66769	42080.9	1424.6	400.494	400.494	inside	-400.494
563	62210.4	23209.5	2369.29	6.75362	6.75362	inside edge	-6.75362		563	8734.26	42117.8	2651.96	303.681	303.681	outside	303.681
564	55473.6	23272.8	1322.45	18.8026	18.8026	inside	-18.8026		564	10544.8	42122.8	893.852	430.585	430.585	outside	430.585
565	53131.1	23364.1	2381.18	82.4443	82.4443	outside	82.4443		565	10241.8	43055	1845.91	71.9895	71.9895	outside	71.9895
566	57017.7	23446.1	2848.44	432.656	432.656	outside	432.656		566	317.261	43118.8	2501.03	975.493	975.493	outside	975.493
567	52140.3	23478.3	1917.96	74.1185	74.1185	outside	74.1185		567	3484.62	43097	3046.84	24.8031	24.8031	inside	-24.8031
568	41954	23625.7	1144.97	59.0485	59.0485	outside edge	59.0485		568	4961.79	43341	509.448	1607.34	1607.34	outside	1607.34
569	42656.7	23697.6	1197.94	74.272	74.272	outside	74.272		569	3247.02	45181.7	3501.27	26.6143	26.6143	outside edge	26.6143
570	42214.1	24010.2	1445.52	43.436	43.436	outside edge	43.436		570	4891.95	45208.1	3192.38	28.2037	28.2037	inside	-28.2037
571	64487.2	24083.7	2628.92	241.202	241.202	outside	241.202		571	4699.61	46538.7	2956.39	37.2211	37.2211	inside	-37.2211
572	52316.5	24262.8	1939.83	67.7848	67.7848	outside	67.7848		572	54185.4	47174.8	2735.48	13.7008	13.7008	inside	-13.7008
573	48364.4	24482.1	2060.19	54.3096	54.3096	outside edge	54.3096		573	17985.6	47281.6	2554.86	20.1687	20.1687	outside edge	20.1687
574	52506.4	24945.5	2222.95	153.581	153.581	outside	153.581		574	4289.28	47370.5	2925.7	5.786	5.786	inside edge	-5.786
575	66530.9	25022.7	2189.07	22.1616	22.1616	inside	-22.1616		575	19734.7	48276.8	1995.54	30.1908	30.1908	inside	-30.1908
576	47928.5	25063.7	1696.81	22.6487	22.6487	inside edge	-22.6487		576	44794.5	49112.5	2935.68	95.4249	95.4249	outside	95.4249
577	51911.6	25073.5	2012.86	88.2381	88.2381	outside	88.2381		577	44300.7	49370.3	2820.75	34.7713	34.7713	inside	-34.7713
578	53017.9	25111.7	2250.01	50.4203	50.4203	outside	50.4203		578	7665.11	50061.4	2989.31	80.6503	80.6503	outside	80.6503
579	49870.5	25163.1	2142.34	266.128	266.128	outside	266.128		579	60496.2	50161.7	3220.51	38.2336	38.2336	outside edge	38.2336
580	60234.4	25164.9	1745.71	116.683	116.683	outside	116.683		580	55924.4	50371.6	1196.22	59.157	59.157	outside	59.157
581	52170.3	25280.6	1264.3	64.791	64.791	outside	64.791		581	64457.5	50355.7	3538.07	20.0658	20.0658	outside edge	20.0658
582	51060.9	25304.5	2344.19	228.456	228.456	outside	228.456		582	76053.6	50403.1	2972	5.99078	5.99078	outside edge	5.99078
583	48227.1	25376.9	1650.78	255.128	255.128	outside	255.128		583	19211.2	50662.9	3480.95	74.6392	74.6392	outside	74.6392
584	51805.6	25616.9	1658.4	156.462	156.462	outside	156.462		584	12816.8	50791.7	3018.1	8.07627	8.07627	inside edge	-8.07627
[truncated: 2,231 more rows]

## Sheet: fig4c
distance/nm	Rate of translation
-300	0	0	0	0	0	0	0
-275	0	0	0	0	0	0	0
[truncated: 43 more rows]

[truncated: 22 more sheets: fig4e, fig4g, fig4h, fig4l, fig5b, fig5e, fig5f, fig5g, fig6b, fig6e, fig6g, fig6h, Ext. Fig. 1c, Ext. Fig. 2e, Ext Fig4c, Ext Fig4d, Ext Fig4e, Ext Fig4f, Ext. fig6b, Ext. fig6c …]
